# Supplementary material for: Automatized image processing of bovine blastocysts produced in vitro for quantitative variable determination
Source: Sci Data. 2017 Dec 19;4:170192. doi: 10.1038/sdata.2017.192 (PMC5735923; doi:10.1038/sdata.2017.192)
Supplement: Supplementary file 1 [file sdata2017192-isa1.zip]

Archive with 3 entries (3 files):
- i_Investigation.txt
- s_study_Nogueira.txt
- a_assay_Nogueira.txt
