# Supplementary material for: Automatized image processing of bovine blastocysts produced in vitro for quantitative variable determination
Source: Sci Data. 2017 Dec 19;4:170192. doi: 10.1038/sdata.2017.192 (PMC5735923; doi:10.1038/sdata.2017.192)
Supplement: Supplementary file 1 [file sdata2017192-isa1.zip › i_Investigation.txt]

# Investigation File generated for Scientific Data with Investigation File Authoring Tool version 0.1.0 on 17/11/2017 - This metadata file is CC0
ONTOLOGY SOURCE REFERENCE
Term Source Name	NCBITaxon	UBERON	OBI	ERO	NCIT
Term Source File	http://data.bioontology.org/ontologies/NCBITAXON	http://data.bioontology.org/ontologies/UBERON	http://data.bioontology.org/ontologies/OBI	http://data.bioontology.org/ontologies/ERO	http://data.bioontology.org/ontologies/NCIT
Term Source Version	2016AB	releases/2014-06-15	2014-08-18	2013-08-02	17.06d
Term Source Description	National Center for Biotechnology Information (NCBI) Organismal Classification	Uber Anatomy Ontology	Ontology for Biomedical Investigations	Eagle-I Research Resource Ontology	National Cancer Institute Thesaurus
INVESTIGATION
Investigation Identifier
Investigation Title
Investigation Description
Investigation Submission Date
Investigation Public Release Date
INVESTIGATION PUBLICATIONS
Investigation PubMed ID
Investigation Publication DOI
Investigation Publication Author List
Investigation Publication Title
Investigation Publication Status
Investigation Publication Status Term Accession Number
Investigation Publication Status Term Source REF
INVESTIGATION CONTACTS
Investigation Person Last Name
Investigation Person Mid Initials
Investigation Person First Name
Investigation Person Address
Investigation Person Phone
Investigation Person Fax
Investigation Person Email
Investigation Person Affiliation
Investigation Person Roles
Investigation Person Roles Term Accession Number
Investigation Person Roles Term Source REF
STUDY
Study Identifier	10.1038/sdata.2017.192
Study Title	Automatized image processing of bovine blastocysts produced in vitro for quantitative variable determination
Study Submission Date	01/08/2017
Study Public Release Date	19/12/2017
Study Description	http://www.nature.com/articles/sdata2017192#abstract
Study File Name	s_study_Nogueira.txt
Comment[Subject Keywords]	//;//;//;//
Comment[Manuscript Licence]	CC BY-4.0
Comment[Experimental Metadata Licence]	CC0
Comment[Supplementary Information File Name]	
Comment[Supplementary Information File Type]	x-zip-compressed
Comment[Supplementary Information File URL]	http://www.nature.com/articles/sdata2017192#supplementary-information
Comment[Data Repository]	figshare
Comment[Data Record Accession]	doi:10.6084/m9.figshare.c.3825241
Comment[Data Record URI]	https://doi.org/10.6084/m9.figshare.c.3825241
STUDY DESIGN DESCRIPTORS
Study Design Type	observation design	image analysis objective
Study Design Type Term Accession Number	OBI:0300311	ERO:0100099
Study Design Type Term Source REF	OBI	ERO
STUDY PUBLICATIONS
Study PubMed ID	""
Study Publication DOI	doi:10.1038/s41598-017-08104-9
Study Publication Author List	""
Study Publication Title	A Method Based on Artificial Intelligence To Fully Automatize The Evaluation of Bovine Blastocyst Images
Study Publication Status	published
Study Publication Status Term Accession Number	
Study Publication Status Term Source REF	
STUDY FACTORS
Study Factor Name
Study Factor Type
Study Factor Type Term Accession Number
Study Factor Type Term Source REF
STUDY ASSAYS
Study Assay Measurement Type	Cellular Morphology
Study Assay Measurement Type Term Accession Number	NCIT:C17768
Study Assay Measurement Type Term Source REF	NCIT
Study Assay Technology Type	light microscopy
Study Assay Technology Type Term Accession Number	CHMO:0000102
Study Assay Technology Type Term Source REF	OBI
Study Assay Technology Platform	""
Study Assay File Name	a_assay_Nogueira.txt
STUDY PROTOCOLS
Study Protocol Name	In vitro production of blastocysts	Embryo image capture and embryologists classifications	Image processing
Study Protocol Type	in vitro fertilization 	imaging assay	image processing technique
Study Protocol Type Term Accession Number	ERO:0000703	OBI:0000185	ERO:0001788
Study Protocol Type Term Source REF	ERO	OBI	ERO
Study Protocol Description			
Study Protocol URI	""	""	""
Study Protocol Version			
Study Protocol Parameters Name	""	instrument; manufacturer	""
Study Protocol Parameters Name Term Accession Number	""	""	""
Study Protocol Parameters Name Term Source REF	""	""	""
Study Protocol Components Name	""	""	""
Study Protocol Components Type	""	""	""
Study Protocol Components Type Term Accession Number	""	""	""
Study Protocol Components Type Term Source REF	""	""	""
STUDY CONTACTS
Study Person Last Name	Rocha	Passalia	Matos	Takahashi	Maserati Jr	Alves	de Almeida	Cardoso	Basso	Nogueira
Study Person First Name	José Celso	Felipe José	Felipe Delestro	Maria Beatriz	Marc Peter	Mayra Fernanda	Tamie Guibu	Bruna Lopes	Andrea Cristina	Marcelo Fábio Gouveia
Study Person Mid Initials										
Study Person Email	""	""	""	""	""	""	""	""	""	marcelo@assis.unesp.br
Study Person Phone										
Study Person Fax										
Study Person Address										
Study Person Affiliation	Universidade Estadual Paulista (Unesp), Faculdade de Ciências e Letras (FCL), Campus de Assis, Laboratório de Matemática Aplicada, Brazil	Universidade Estadual Paulista (Unesp), Faculdade de Ciências e Letras (FCL), Campus de Assis, Laboratório de Matemática Aplicada, Brazil	Institut de Biologie de l'École Normale Supérieure de Paris, Paris, France	Universidade Estadual Paulista (Unesp), Faculdade de Ciências e Letras (FCL), Campus de Assis, Laboratório de Matemática Aplicada, Brazil	In Vitro Brasil SA—Mogi Mirim, Brazil	In Vitro Brasil SA—Mogi Mirim, Brazil	In Vitro Brasil SA—Mogi Mirim, Brazil	In Vitro Brasil SA—Mogi Mirim, Brazil	In Vitro Brasil SA—Mogi Mirim, Brazil	Universidade Estadual Paulista (Unesp), FCL, Câmpus de Assis, Laboratório de Micromanipulação Embrionária, Brazil
Study Person Roles										
Study Person Roles Term Accession Number										
Study Person Roles Term Source REF										
Comment[Study Person ORCID]										0000-0002-2239-9652
Comment[Funder]										
Comment[FundRef ID]										
Comment[Funder Term Source REF]										
Comment[Grant Identifier]										
