# Supplementary material for: Automatized image processing of bovine blastocysts produced in vitro for quantitative variable determination
Source: Sci Data. 2017 Dec 19;4:170192. doi: 10.1038/sdata.2017.192 (PMC5735923; doi:10.1038/sdata.2017.192)
Supplement: Supplementary file 1 [file sdata2017192-isa1.zip › s_study_Nogueira.txt]

Source Name	Characteristics[organism]	Term Source REF	Term Accession Number	Characteristics[organism part]	Term Source REF	Term Accession Number	Protocol REF	Sample Name
In Vitro Brasil	Bos taurus	NCBITaxon	NCBITaxon:9913	blastocyst	UBERON	UBERON:0000358	In vitro production of blastocysts	blq1
In Vitro Brasil	Bos taurus	NCBITaxon	NCBITaxon:9913	blastocyst	UBERON	UBERON:0000358	In vitro production of blastocysts	blq2
In Vitro Brasil	Bos taurus	NCBITaxon	NCBITaxon:9913	blastocyst	UBERON	UBERON:0000358	In vitro production of blastocysts	blq3
In Vitro Brasil	Bos taurus	NCBITaxon	NCBITaxon:9913	blastocyst	UBERON	UBERON:0000358	In vitro production of blastocysts	blq4
In Vitro Brasil	Bos taurus	NCBITaxon	NCBITaxon:9913	blastocyst	UBERON	UBERON:0000358	In vitro production of blastocysts	blq5
In Vitro Brasil	Bos taurus	NCBITaxon	NCBITaxon:9913	blastocyst	UBERON	UBERON:0000358	In vitro production of blastocysts	blq6
In Vitro Brasil	Bos taurus	NCBITaxon	NCBITaxon:9913	blastocyst	UBERON	UBERON:0000358	In vitro production of blastocysts	blq7
In Vitro Brasil	Bos taurus	NCBITaxon	NCBITaxon:9913	blastocyst	UBERON	UBERON:0000358	In vitro production of blastocysts	blq8
In Vitro Brasil	Bos taurus	NCBITaxon	NCBITaxon:9913	blastocyst	UBERON	UBERON:0000358	In vitro production of blastocysts	blq9
In Vitro Brasil	Bos taurus	NCBITaxon	NCBITaxon:9913	blastocyst	UBERON	UBERON:0000358	In vitro production of blastocysts	blq10
In Vitro Brasil	Bos taurus	NCBITaxon	NCBITaxon:9913	blastocyst	UBERON	UBERON:0000358	In vitro production of blastocysts	blq11
In Vitro Brasil	Bos taurus	NCBITaxon	NCBITaxon:9913	blastocyst	UBERON	UBERON:0000358	In vitro production of blastocysts	blq12
In Vitro Brasil	Bos taurus	NCBITaxon	NCBITaxon:9913	blastocyst	UBERON	UBERON:0000358	In vitro production of blastocysts	blq13
In Vitro Brasil	Bos taurus	NCBITaxon	NCBITaxon:9913	blastocyst	UBERON	UBERON:0000358	In vitro production of blastocysts	blq14
In Vitro Brasil	Bos taurus	NCBITaxon	NCBITaxon:9913	blastocyst	UBERON	UBERON:0000358	In vitro production of blastocysts	blq15
In Vitro Brasil	Bos taurus	NCBITaxon	NCBITaxon:9913	blastocyst	UBERON	UBERON:0000358	In vitro production of blastocysts	blq16
In Vitro Brasil	Bos taurus	NCBITaxon	NCBITaxon:9913	blastocyst	UBERON	UBERON:0000358	In vitro production of blastocysts	blq17
In Vitro Brasil	Bos taurus	NCBITaxon	NCBITaxon:9913	blastocyst	UBERON	UBERON:0000358	In vitro production of blastocysts	blq18
In Vitro Brasil	Bos taurus	NCBITaxon	NCBITaxon:9913	blastocyst	UBERON	UBERON:0000358	In vitro production of blastocysts	blq19
In Vitro Brasil	Bos taurus	NCBITaxon	NCBITaxon:9913	blastocyst	UBERON	UBERON:0000358	In vitro production of blastocysts	blq20
In Vitro Brasil	Bos taurus	NCBITaxon	NCBITaxon:9913	blastocyst	UBERON	UBERON:0000358	In vitro production of blastocysts	blq21
In Vitro Brasil	Bos taurus	NCBITaxon	NCBITaxon:9913	blastocyst	UBERON	UBERON:0000358	In vitro production of blastocysts	blq22
In Vitro Brasil	Bos taurus	NCBITaxon	NCBITaxon:9913	blastocyst	UBERON	UBERON:0000358	In vitro production of blastocysts	blq23
In Vitro Brasil	Bos taurus	NCBITaxon	NCBITaxon:9913	blastocyst	UBERON	UBERON:0000358	In vitro production of blastocysts	blq24
In Vitro Brasil	Bos taurus	NCBITaxon	NCBITaxon:9913	blastocyst	UBERON	UBERON:0000358	In vitro production of blastocysts	blq25
In Vitro Brasil	Bos taurus	NCBITaxon	NCBITaxon:9913	blastocyst	UBERON	UBERON:0000358	In vitro production of blastocysts	blq26
In Vitro Brasil	Bos taurus	NCBITaxon	NCBITaxon:9913	blastocyst	UBERON	UBERON:0000358	In vitro production of blastocysts	blq27
In Vitro Brasil	Bos taurus	NCBITaxon	NCBITaxon:9913	blastocyst	UBERON	UBERON:0000358	In vitro production of blastocysts	blq28
In Vitro Brasil	Bos taurus	NCBITaxon	NCBITaxon:9913	blastocyst	UBERON	UBERON:0000358	In vitro production of blastocysts	blq29
In Vitro Brasil	Bos taurus	NCBITaxon	NCBITaxon:9913	blastocyst	UBERON	UBERON:0000358	In vitro production of blastocysts	blq30
In Vitro Brasil	Bos taurus	NCBITaxon	NCBITaxon:9913	blastocyst	UBERON	UBERON:0000358	In vitro production of blastocysts	blq31
In Vitro Brasil	Bos taurus	NCBITaxon	NCBITaxon:9913	blastocyst	UBERON	UBERON:0000358	In vitro production of blastocysts	blq32
In Vitro Brasil	Bos taurus	NCBITaxon	NCBITaxon:9913	blastocyst	UBERON	UBERON:0000358	In vitro production of blastocysts	blq33
In Vitro Brasil	Bos taurus	NCBITaxon	NCBITaxon:9913	blastocyst	UBERON	UBERON:0000358	In vitro production of blastocysts	blq34
In Vitro Brasil	Bos taurus	NCBITaxon	NCBITaxon:9913	blastocyst	UBERON	UBERON:0000358	In vitro production of blastocysts	blq35
In Vitro Brasil	Bos taurus	NCBITaxon	NCBITaxon:9913	blastocyst	UBERON	UBERON:0000358	In vitro production of blastocysts	blq36
In Vitro Brasil	Bos taurus	NCBITaxon	NCBITaxon:9913	blastocyst	UBERON	UBERON:0000358	In vitro production of blastocysts	blq37
In Vitro Brasil	Bos taurus	NCBITaxon	NCBITaxon:9913	blastocyst	UBERON	UBERON:0000358	In vitro production of blastocysts	blq38
In Vitro Brasil	Bos taurus	NCBITaxon	NCBITaxon:9913	blastocyst	UBERON	UBERON:0000358	In vitro production of blastocysts	blq39
In Vitro Brasil	Bos taurus	NCBITaxon	NCBITaxon:9913	blastocyst	UBERON	UBERON:0000358	In vitro production of blastocysts	blq40
In Vitro Brasil	Bos taurus	NCBITaxon	NCBITaxon:9913	blastocyst	UBERON	UBERON:0000358	In vitro production of blastocysts	blq41
In Vitro Brasil	Bos taurus	NCBITaxon	NCBITaxon:9913	blastocyst	UBERON	UBERON:0000358	In vitro production of blastocysts	blq42
In Vitro Brasil	Bos taurus	NCBITaxon	NCBITaxon:9913	blastocyst	UBERON	UBERON:0000358	In vitro production of blastocysts	blq43
In Vitro Brasil	Bos taurus	NCBITaxon	NCBITaxon:9913	blastocyst	UBERON	UBERON:0000358	In vitro production of blastocysts	blq44
In Vitro Brasil	Bos taurus	NCBITaxon	NCBITaxon:9913	blastocyst	UBERON	UBERON:0000358	In vitro production of blastocysts	blq45
In Vitro Brasil	Bos taurus	NCBITaxon	NCBITaxon:9913	blastocyst	UBERON	UBERON:0000358	In vitro production of blastocysts	blq46
In Vitro Brasil	Bos taurus	NCBITaxon	NCBITaxon:9913	blastocyst	UBERON	UBERON:0000358	In vitro production of blastocysts	blq47
In Vitro Brasil	Bos taurus	NCBITaxon	NCBITaxon:9913	blastocyst	UBERON	UBERON:0000358	In vitro production of blastocysts	blq48
In Vitro Brasil	Bos taurus	NCBITaxon	NCBITaxon:9913	blastocyst	UBERON	UBERON:0000358	In vitro production of blastocysts	blq49
In Vitro Brasil	Bos taurus	NCBITaxon	NCBITaxon:9913	blastocyst	UBERON	UBERON:0000358	In vitro production of blastocysts	blq50
In Vitro Brasil	Bos taurus	NCBITaxon	NCBITaxon:9913	blastocyst	UBERON	UBERON:0000358	In vitro production of blastocysts	blq51
In Vitro Brasil	Bos taurus	NCBITaxon	NCBITaxon:9913	blastocyst	UBERON	UBERON:0000358	In vitro production of blastocysts	blq52
In Vitro Brasil	Bos taurus	NCBITaxon	NCBITaxon:9913	blastocyst	UBERON	UBERON:0000358	In vitro production of blastocysts	blq53
In Vitro Brasil	Bos taurus	NCBITaxon	NCBITaxon:9913	blastocyst	UBERON	UBERON:0000358	In vitro production of blastocysts	blq54
In Vitro Brasil	Bos taurus	NCBITaxon	NCBITaxon:9913	blastocyst	UBERON	UBERON:0000358	In vitro production of blastocysts	blq55
In Vitro Brasil	Bos taurus	NCBITaxon	NCBITaxon:9913	blastocyst	UBERON	UBERON:0000358	In vitro production of blastocysts	blq56
In Vitro Brasil	Bos taurus	NCBITaxon	NCBITaxon:9913	blastocyst	UBERON	UBERON:0000358	In vitro production of blastocysts	blq57
In Vitro Brasil	Bos taurus	NCBITaxon	NCBITaxon:9913	blastocyst	UBERON	UBERON:0000358	In vitro production of blastocysts	blq58
In Vitro Brasil	Bos taurus	NCBITaxon	NCBITaxon:9913	blastocyst	UBERON	UBERON:0000358	In vitro production of blastocysts	blq59
In Vitro Brasil	Bos taurus	NCBITaxon	NCBITaxon:9913	blastocyst	UBERON	UBERON:0000358	In vitro production of blastocysts	blq60
In Vitro Brasil	Bos taurus	NCBITaxon	NCBITaxon:9913	blastocyst	UBERON	UBERON:0000358	In vitro production of blastocysts	blq61
In Vitro Brasil	Bos taurus	NCBITaxon	NCBITaxon:9913	blastocyst	UBERON	UBERON:0000358	In vitro production of blastocysts	blq62
In Vitro Brasil	Bos taurus	NCBITaxon	NCBITaxon:9913	blastocyst	UBERON	UBERON:0000358	In vitro production of blastocysts	blq63
In Vitro Brasil	Bos taurus	NCBITaxon	NCBITaxon:9913	blastocyst	UBERON	UBERON:0000358	In vitro production of blastocysts	blq64
In Vitro Brasil	Bos taurus	NCBITaxon	NCBITaxon:9913	blastocyst	UBERON	UBERON:0000358	In vitro production of blastocysts	blq65
In Vitro Brasil	Bos taurus	NCBITaxon	NCBITaxon:9913	blastocyst	UBERON	UBERON:0000358	In vitro production of blastocysts	blq66
In Vitro Brasil	Bos taurus	NCBITaxon	NCBITaxon:9913	blastocyst	UBERON	UBERON:0000358	In vitro production of blastocysts	blq67
In Vitro Brasil	Bos taurus	NCBITaxon	NCBITaxon:9913	blastocyst	UBERON	UBERON:0000358	In vitro production of blastocysts	blq68
In Vitro Brasil	Bos taurus	NCBITaxon	NCBITaxon:9913	blastocyst	UBERON	UBERON:0000358	In vitro production of blastocysts	blq69
In Vitro Brasil	Bos taurus	NCBITaxon	NCBITaxon:9913	blastocyst	UBERON	UBERON:0000358	In vitro production of blastocysts	blq70
In Vitro Brasil	Bos taurus	NCBITaxon	NCBITaxon:9913	blastocyst	UBERON	UBERON:0000358	In vitro production of blastocysts	blq71
In Vitro Brasil	Bos taurus	NCBITaxon	NCBITaxon:9913	blastocyst	UBERON	UBERON:0000358	In vitro production of blastocysts	blq72
In Vitro Brasil	Bos taurus	NCBITaxon	NCBITaxon:9913	blastocyst	UBERON	UBERON:0000358	In vitro production of blastocysts	blq73
In Vitro Brasil	Bos taurus	NCBITaxon	NCBITaxon:9913	blastocyst	UBERON	UBERON:0000358	In vitro production of blastocysts	blq74
In Vitro Brasil	Bos taurus	NCBITaxon	NCBITaxon:9913	blastocyst	UBERON	UBERON:0000358	In vitro production of blastocysts	blq75
In Vitro Brasil	Bos taurus	NCBITaxon	NCBITaxon:9913	blastocyst	UBERON	UBERON:0000358	In vitro production of blastocysts	blq76
In Vitro Brasil	Bos taurus	NCBITaxon	NCBITaxon:9913	blastocyst	UBERON	UBERON:0000358	In vitro production of blastocysts	blq77
In Vitro Brasil	Bos taurus	NCBITaxon	NCBITaxon:9913	blastocyst	UBERON	UBERON:0000358	In vitro production of blastocysts	blq78
In Vitro Brasil	Bos taurus	NCBITaxon	NCBITaxon:9913	blastocyst	UBERON	UBERON:0000358	In vitro production of blastocysts	blq79
In Vitro Brasil	Bos taurus	NCBITaxon	NCBITaxon:9913	blastocyst	UBERON	UBERON:0000358	In vitro production of blastocysts	blq80
In Vitro Brasil	Bos taurus	NCBITaxon	NCBITaxon:9913	blastocyst	UBERON	UBERON:0000358	In vitro production of blastocysts	blq81
In Vitro Brasil	Bos taurus	NCBITaxon	NCBITaxon:9913	blastocyst	UBERON	UBERON:0000358	In vitro production of blastocysts	blq82
In Vitro Brasil	Bos taurus	NCBITaxon	NCBITaxon:9913	blastocyst	UBERON	UBERON:0000358	In vitro production of blastocysts	blq83
In Vitro Brasil	Bos taurus	NCBITaxon	NCBITaxon:9913	blastocyst	UBERON	UBERON:0000358	In vitro production of blastocysts	blq84
In Vitro Brasil	Bos taurus	NCBITaxon	NCBITaxon:9913	blastocyst	UBERON	UBERON:0000358	In vitro production of blastocysts	blq85
In Vitro Brasil	Bos taurus	NCBITaxon	NCBITaxon:9913	blastocyst	UBERON	UBERON:0000358	In vitro production of blastocysts	blq86
In Vitro Brasil	Bos taurus	NCBITaxon	NCBITaxon:9913	blastocyst	UBERON	UBERON:0000358	In vitro production of blastocysts	blq87
In Vitro Brasil	Bos taurus	NCBITaxon	NCBITaxon:9913	blastocyst	UBERON	UBERON:0000358	In vitro production of blastocysts	blq88
In Vitro Brasil	Bos taurus	NCBITaxon	NCBITaxon:9913	blastocyst	UBERON	UBERON:0000358	In vitro production of blastocysts	blq89
In Vitro Brasil	Bos taurus	NCBITaxon	NCBITaxon:9913	blastocyst	UBERON	UBERON:0000358	In vitro production of blastocysts	blq90
In Vitro Brasil	Bos taurus	NCBITaxon	NCBITaxon:9913	blastocyst	UBERON	UBERON:0000358	In vitro production of blastocysts	blq91
In Vitro Brasil	Bos taurus	NCBITaxon	NCBITaxon:9913	blastocyst	UBERON	UBERON:0000358	In vitro production of blastocysts	blq92
In Vitro Brasil	Bos taurus	NCBITaxon	NCBITaxon:9913	blastocyst	UBERON	UBERON:0000358	In vitro production of blastocysts	blq93
In Vitro Brasil	Bos taurus	NCBITaxon	NCBITaxon:9913	blastocyst	UBERON	UBERON:0000358	In vitro production of blastocysts	blq94
In Vitro Brasil	Bos taurus	NCBITaxon	NCBITaxon:9913	blastocyst	UBERON	UBERON:0000358	In vitro production of blastocysts	blq95
In Vitro Brasil	Bos taurus	NCBITaxon	NCBITaxon:9913	blastocyst	UBERON	UBERON:0000358	In vitro production of blastocysts	blq96
In Vitro Brasil	Bos taurus	NCBITaxon	NCBITaxon:9913	blastocyst	UBERON	UBERON:0000358	In vitro production of blastocysts	blq97
In Vitro Brasil	Bos taurus	NCBITaxon	NCBITaxon:9913	blastocyst	UBERON	UBERON:0000358	In vitro production of blastocysts	blq98
In Vitro Brasil	Bos taurus	NCBITaxon	NCBITaxon:9913	blastocyst	UBERON	UBERON:0000358	In vitro production of blastocysts	blq99
In Vitro Brasil	Bos taurus	NCBITaxon	NCBITaxon:9913	blastocyst	UBERON	UBERON:0000358	In vitro production of blastocysts	blq100
In Vitro Brasil	Bos taurus	NCBITaxon	NCBITaxon:9913	blastocyst	UBERON	UBERON:0000358	In vitro production of blastocysts	blq101
In Vitro Brasil	Bos taurus	NCBITaxon	NCBITaxon:9913	blastocyst	UBERON	UBERON:0000358	In vitro production of blastocysts	blq102
In Vitro Brasil	Bos taurus	NCBITaxon	NCBITaxon:9913	blastocyst	UBERON	UBERON:0000358	In vitro production of blastocysts	blq103
In Vitro Brasil	Bos taurus	NCBITaxon	NCBITaxon:9913	blastocyst	UBERON	UBERON:0000358	In vitro production of blastocysts	blq104
In Vitro Brasil	Bos taurus	NCBITaxon	NCBITaxon:9913	blastocyst	UBERON	UBERON:0000358	In vitro production of blastocysts	blq105
In Vitro Brasil	Bos taurus	NCBITaxon	NCBITaxon:9913	blastocyst	UBERON	UBERON:0000358	In vitro production of blastocysts	blq106
In Vitro Brasil	Bos taurus	NCBITaxon	NCBITaxon:9913	blastocyst	UBERON	UBERON:0000358	In vitro production of blastocysts	blq107
In Vitro Brasil	Bos taurus	NCBITaxon	NCBITaxon:9913	blastocyst	UBERON	UBERON:0000358	In vitro production of blastocysts	blq108
In Vitro Brasil	Bos taurus	NCBITaxon	NCBITaxon:9913	blastocyst	UBERON	UBERON:0000358	In vitro production of blastocysts	blq109
In Vitro Brasil	Bos taurus	NCBITaxon	NCBITaxon:9913	blastocyst	UBERON	UBERON:0000358	In vitro production of blastocysts	blq110
In Vitro Brasil	Bos taurus	NCBITaxon	NCBITaxon:9913	blastocyst	UBERON	UBERON:0000358	In vitro production of blastocysts	blq111
In Vitro Brasil	Bos taurus	NCBITaxon	NCBITaxon:9913	blastocyst	UBERON	UBERON:0000358	In vitro production of blastocysts	blq112
In Vitro Brasil	Bos taurus	NCBITaxon	NCBITaxon:9913	blastocyst	UBERON	UBERON:0000358	In vitro production of blastocysts	blq113
In Vitro Brasil	Bos taurus	NCBITaxon	NCBITaxon:9913	blastocyst	UBERON	UBERON:0000358	In vitro production of blastocysts	blq114
In Vitro Brasil	Bos taurus	NCBITaxon	NCBITaxon:9913	blastocyst	UBERON	UBERON:0000358	In vitro production of blastocysts	blq115
In Vitro Brasil	Bos taurus	NCBITaxon	NCBITaxon:9913	blastocyst	UBERON	UBERON:0000358	In vitro production of blastocysts	blq116
In Vitro Brasil	Bos taurus	NCBITaxon	NCBITaxon:9913	blastocyst	UBERON	UBERON:0000358	In vitro production of blastocysts	blq117
In Vitro Brasil	Bos taurus	NCBITaxon	NCBITaxon:9913	blastocyst	UBERON	UBERON:0000358	In vitro production of blastocysts	blq118
In Vitro Brasil	Bos taurus	NCBITaxon	NCBITaxon:9913	blastocyst	UBERON	UBERON:0000358	In vitro production of blastocysts	blq119
In Vitro Brasil	Bos taurus	NCBITaxon	NCBITaxon:9913	blastocyst	UBERON	UBERON:0000358	In vitro production of blastocysts	blq120
In Vitro Brasil	Bos taurus	NCBITaxon	NCBITaxon:9913	blastocyst	UBERON	UBERON:0000358	In vitro production of blastocysts	blq121
In Vitro Brasil	Bos taurus	NCBITaxon	NCBITaxon:9913	blastocyst	UBERON	UBERON:0000358	In vitro production of blastocysts	blq122
In Vitro Brasil	Bos taurus	NCBITaxon	NCBITaxon:9913	blastocyst	UBERON	UBERON:0000358	In vitro production of blastocysts	blq123
In Vitro Brasil	Bos taurus	NCBITaxon	NCBITaxon:9913	blastocyst	UBERON	UBERON:0000358	In vitro production of blastocysts	blq124
In Vitro Brasil	Bos taurus	NCBITaxon	NCBITaxon:9913	blastocyst	UBERON	UBERON:0000358	In vitro production of blastocysts	blq125
In Vitro Brasil	Bos taurus	NCBITaxon	NCBITaxon:9913	blastocyst	UBERON	UBERON:0000358	In vitro production of blastocysts	blq126
In Vitro Brasil	Bos taurus	NCBITaxon	NCBITaxon:9913	blastocyst	UBERON	UBERON:0000358	In vitro production of blastocysts	blq127
In Vitro Brasil	Bos taurus	NCBITaxon	NCBITaxon:9913	blastocyst	UBERON	UBERON:0000358	In vitro production of blastocysts	blq128
In Vitro Brasil	Bos taurus	NCBITaxon	NCBITaxon:9913	blastocyst	UBERON	UBERON:0000358	In vitro production of blastocysts	blq129
In Vitro Brasil	Bos taurus	NCBITaxon	NCBITaxon:9913	blastocyst	UBERON	UBERON:0000358	In vitro production of blastocysts	blq130
In Vitro Brasil	Bos taurus	NCBITaxon	NCBITaxon:9913	blastocyst	UBERON	UBERON:0000358	In vitro production of blastocysts	blq131
In Vitro Brasil	Bos taurus	NCBITaxon	NCBITaxon:9913	blastocyst	UBERON	UBERON:0000358	In vitro production of blastocysts	blq132
In Vitro Brasil	Bos taurus	NCBITaxon	NCBITaxon:9913	blastocyst	UBERON	UBERON:0000358	In vitro production of blastocysts	blq133
In Vitro Brasil	Bos taurus	NCBITaxon	NCBITaxon:9913	blastocyst	UBERON	UBERON:0000358	In vitro production of blastocysts	blq134
In Vitro Brasil	Bos taurus	NCBITaxon	NCBITaxon:9913	blastocyst	UBERON	UBERON:0000358	In vitro production of blastocysts	blq135
In Vitro Brasil	Bos taurus	NCBITaxon	NCBITaxon:9913	blastocyst	UBERON	UBERON:0000358	In vitro production of blastocysts	blq136
In Vitro Brasil	Bos taurus	NCBITaxon	NCBITaxon:9913	blastocyst	UBERON	UBERON:0000358	In vitro production of blastocysts	blq137
In Vitro Brasil	Bos taurus	NCBITaxon	NCBITaxon:9913	blastocyst	UBERON	UBERON:0000358	In vitro production of blastocysts	blq138
In Vitro Brasil	Bos taurus	NCBITaxon	NCBITaxon:9913	blastocyst	UBERON	UBERON:0000358	In vitro production of blastocysts	blq139
In Vitro Brasil	Bos taurus	NCBITaxon	NCBITaxon:9913	blastocyst	UBERON	UBERON:0000358	In vitro production of blastocysts	blq140
In Vitro Brasil	Bos taurus	NCBITaxon	NCBITaxon:9913	blastocyst	UBERON	UBERON:0000358	In vitro production of blastocysts	blq141
In Vitro Brasil	Bos taurus	NCBITaxon	NCBITaxon:9913	blastocyst	UBERON	UBERON:0000358	In vitro production of blastocysts	blq142
In Vitro Brasil	Bos taurus	NCBITaxon	NCBITaxon:9913	blastocyst	UBERON	UBERON:0000358	In vitro production of blastocysts	blq143
In Vitro Brasil	Bos taurus	NCBITaxon	NCBITaxon:9913	blastocyst	UBERON	UBERON:0000358	In vitro production of blastocysts	blq144
In Vitro Brasil	Bos taurus	NCBITaxon	NCBITaxon:9913	blastocyst	UBERON	UBERON:0000358	In vitro production of blastocysts	blq145
In Vitro Brasil	Bos taurus	NCBITaxon	NCBITaxon:9913	blastocyst	UBERON	UBERON:0000358	In vitro production of blastocysts	blq146
In Vitro Brasil	Bos taurus	NCBITaxon	NCBITaxon:9913	blastocyst	UBERON	UBERON:0000358	In vitro production of blastocysts	blq147
In Vitro Brasil	Bos taurus	NCBITaxon	NCBITaxon:9913	blastocyst	UBERON	UBERON:0000358	In vitro production of blastocysts	blq148
In Vitro Brasil	Bos taurus	NCBITaxon	NCBITaxon:9913	blastocyst	UBERON	UBERON:0000358	In vitro production of blastocysts	blq149
In Vitro Brasil	Bos taurus	NCBITaxon	NCBITaxon:9913	blastocyst	UBERON	UBERON:0000358	In vitro production of blastocysts	blq150
In Vitro Brasil	Bos taurus	NCBITaxon	NCBITaxon:9913	blastocyst	UBERON	UBERON:0000358	In vitro production of blastocysts	blq151
In Vitro Brasil	Bos taurus	NCBITaxon	NCBITaxon:9913	blastocyst	UBERON	UBERON:0000358	In vitro production of blastocysts	blq152
In Vitro Brasil	Bos taurus	NCBITaxon	NCBITaxon:9913	blastocyst	UBERON	UBERON:0000358	In vitro production of blastocysts	blq153
In Vitro Brasil	Bos taurus	NCBITaxon	NCBITaxon:9913	blastocyst	UBERON	UBERON:0000358	In vitro production of blastocysts	blq154
In Vitro Brasil	Bos taurus	NCBITaxon	NCBITaxon:9913	blastocyst	UBERON	UBERON:0000358	In vitro production of blastocysts	blq155
In Vitro Brasil	Bos taurus	NCBITaxon	NCBITaxon:9913	blastocyst	UBERON	UBERON:0000358	In vitro production of blastocysts	blq156
In Vitro Brasil	Bos taurus	NCBITaxon	NCBITaxon:9913	blastocyst	UBERON	UBERON:0000358	In vitro production of blastocysts	blq157
In Vitro Brasil	Bos taurus	NCBITaxon	NCBITaxon:9913	blastocyst	UBERON	UBERON:0000358	In vitro production of blastocysts	blq158
In Vitro Brasil	Bos taurus	NCBITaxon	NCBITaxon:9913	blastocyst	UBERON	UBERON:0000358	In vitro production of blastocysts	blq159
In Vitro Brasil	Bos taurus	NCBITaxon	NCBITaxon:9913	blastocyst	UBERON	UBERON:0000358	In vitro production of blastocysts	blq160
In Vitro Brasil	Bos taurus	NCBITaxon	NCBITaxon:9913	blastocyst	UBERON	UBERON:0000358	In vitro production of blastocysts	blq161
In Vitro Brasil	Bos taurus	NCBITaxon	NCBITaxon:9913	blastocyst	UBERON	UBERON:0000358	In vitro production of blastocysts	blq162
In Vitro Brasil	Bos taurus	NCBITaxon	NCBITaxon:9913	blastocyst	UBERON	UBERON:0000358	In vitro production of blastocysts	blq163
In Vitro Brasil	Bos taurus	NCBITaxon	NCBITaxon:9913	blastocyst	UBERON	UBERON:0000358	In vitro production of blastocysts	blq164
In Vitro Brasil	Bos taurus	NCBITaxon	NCBITaxon:9913	blastocyst	UBERON	UBERON:0000358	In vitro production of blastocysts	blq165
In Vitro Brasil	Bos taurus	NCBITaxon	NCBITaxon:9913	blastocyst	UBERON	UBERON:0000358	In vitro production of blastocysts	blq166
In Vitro Brasil	Bos taurus	NCBITaxon	NCBITaxon:9913	blastocyst	UBERON	UBERON:0000358	In vitro production of blastocysts	blq167
In Vitro Brasil	Bos taurus	NCBITaxon	NCBITaxon:9913	blastocyst	UBERON	UBERON:0000358	In vitro production of blastocysts	blq168
In Vitro Brasil	Bos taurus	NCBITaxon	NCBITaxon:9913	blastocyst	UBERON	UBERON:0000358	In vitro production of blastocysts	blq169
In Vitro Brasil	Bos taurus	NCBITaxon	NCBITaxon:9913	blastocyst	UBERON	UBERON:0000358	In vitro production of blastocysts	blq170
In Vitro Brasil	Bos taurus	NCBITaxon	NCBITaxon:9913	blastocyst	UBERON	UBERON:0000358	In vitro production of blastocysts	blq171
In Vitro Brasil	Bos taurus	NCBITaxon	NCBITaxon:9913	blastocyst	UBERON	UBERON:0000358	In vitro production of blastocysts	blq172
In Vitro Brasil	Bos taurus	NCBITaxon	NCBITaxon:9913	blastocyst	UBERON	UBERON:0000358	In vitro production of blastocysts	blq173
In Vitro Brasil	Bos taurus	NCBITaxon	NCBITaxon:9913	blastocyst	UBERON	UBERON:0000358	In vitro production of blastocysts	blq174
In Vitro Brasil	Bos taurus	NCBITaxon	NCBITaxon:9913	blastocyst	UBERON	UBERON:0000358	In vitro production of blastocysts	blq175
In Vitro Brasil	Bos taurus	NCBITaxon	NCBITaxon:9913	blastocyst	UBERON	UBERON:0000358	In vitro production of blastocysts	blq176
In Vitro Brasil	Bos taurus	NCBITaxon	NCBITaxon:9913	blastocyst	UBERON	UBERON:0000358	In vitro production of blastocysts	blq177
In Vitro Brasil	Bos taurus	NCBITaxon	NCBITaxon:9913	blastocyst	UBERON	UBERON:0000358	In vitro production of blastocysts	blq178
In Vitro Brasil	Bos taurus	NCBITaxon	NCBITaxon:9913	blastocyst	UBERON	UBERON:0000358	In vitro production of blastocysts	blq179
In Vitro Brasil	Bos taurus	NCBITaxon	NCBITaxon:9913	blastocyst	UBERON	UBERON:0000358	In vitro production of blastocysts	blq180
In Vitro Brasil	Bos taurus	NCBITaxon	NCBITaxon:9913	blastocyst	UBERON	UBERON:0000358	In vitro production of blastocysts	blq181
In Vitro Brasil	Bos taurus	NCBITaxon	NCBITaxon:9913	blastocyst	UBERON	UBERON:0000358	In vitro production of blastocysts	blq182
In Vitro Brasil	Bos taurus	NCBITaxon	NCBITaxon:9913	blastocyst	UBERON	UBERON:0000358	In vitro production of blastocysts	blq183
In Vitro Brasil	Bos taurus	NCBITaxon	NCBITaxon:9913	blastocyst	UBERON	UBERON:0000358	In vitro production of blastocysts	blq184
In Vitro Brasil	Bos taurus	NCBITaxon	NCBITaxon:9913	blastocyst	UBERON	UBERON:0000358	In vitro production of blastocysts	blq185
In Vitro Brasil	Bos taurus	NCBITaxon	NCBITaxon:9913	blastocyst	UBERON	UBERON:0000358	In vitro production of blastocysts	blq186
In Vitro Brasil	Bos taurus	NCBITaxon	NCBITaxon:9913	blastocyst	UBERON	UBERON:0000358	In vitro production of blastocysts	blq187
In Vitro Brasil	Bos taurus	NCBITaxon	NCBITaxon:9913	blastocyst	UBERON	UBERON:0000358	In vitro production of blastocysts	blq188
In Vitro Brasil	Bos taurus	NCBITaxon	NCBITaxon:9913	blastocyst	UBERON	UBERON:0000358	In vitro production of blastocysts	blq189
In Vitro Brasil	Bos taurus	NCBITaxon	NCBITaxon:9913	blastocyst	UBERON	UBERON:0000358	In vitro production of blastocysts	blq190
In Vitro Brasil	Bos taurus	NCBITaxon	NCBITaxon:9913	blastocyst	UBERON	UBERON:0000358	In vitro production of blastocysts	blq191
In Vitro Brasil	Bos taurus	NCBITaxon	NCBITaxon:9913	blastocyst	UBERON	UBERON:0000358	In vitro production of blastocysts	blq192
In Vitro Brasil	Bos taurus	NCBITaxon	NCBITaxon:9913	blastocyst	UBERON	UBERON:0000358	In vitro production of blastocysts	blq193
In Vitro Brasil	Bos taurus	NCBITaxon	NCBITaxon:9913	blastocyst	UBERON	UBERON:0000358	In vitro production of blastocysts	blq194
In Vitro Brasil	Bos taurus	NCBITaxon	NCBITaxon:9913	blastocyst	UBERON	UBERON:0000358	In vitro production of blastocysts	blq195
In Vitro Brasil	Bos taurus	NCBITaxon	NCBITaxon:9913	blastocyst	UBERON	UBERON:0000358	In vitro production of blastocysts	blq196
In Vitro Brasil	Bos taurus	NCBITaxon	NCBITaxon:9913	blastocyst	UBERON	UBERON:0000358	In vitro production of blastocysts	blq197
In Vitro Brasil	Bos taurus	NCBITaxon	NCBITaxon:9913	blastocyst	UBERON	UBERON:0000358	In vitro production of blastocysts	blq198
In Vitro Brasil	Bos taurus	NCBITaxon	NCBITaxon:9913	blastocyst	UBERON	UBERON:0000358	In vitro production of blastocysts	blq199
In Vitro Brasil	Bos taurus	NCBITaxon	NCBITaxon:9913	blastocyst	UBERON	UBERON:0000358	In vitro production of blastocysts	blq200
In Vitro Brasil	Bos taurus	NCBITaxon	NCBITaxon:9913	blastocyst	UBERON	UBERON:0000358	In vitro production of blastocysts	blq201
In Vitro Brasil	Bos taurus	NCBITaxon	NCBITaxon:9913	blastocyst	UBERON	UBERON:0000358	In vitro production of blastocysts	blq202
In Vitro Brasil	Bos taurus	NCBITaxon	NCBITaxon:9913	blastocyst	UBERON	UBERON:0000358	In vitro production of blastocysts	blq203
In Vitro Brasil	Bos taurus	NCBITaxon	NCBITaxon:9913	blastocyst	UBERON	UBERON:0000358	In vitro production of blastocysts	blq204
In Vitro Brasil	Bos taurus	NCBITaxon	NCBITaxon:9913	blastocyst	UBERON	UBERON:0000358	In vitro production of blastocysts	blq205
In Vitro Brasil	Bos taurus	NCBITaxon	NCBITaxon:9913	blastocyst	UBERON	UBERON:0000358	In vitro production of blastocysts	blq206
In Vitro Brasil	Bos taurus	NCBITaxon	NCBITaxon:9913	blastocyst	UBERON	UBERON:0000358	In vitro production of blastocysts	blq207
In Vitro Brasil	Bos taurus	NCBITaxon	NCBITaxon:9913	blastocyst	UBERON	UBERON:0000358	In vitro production of blastocysts	blq208
In Vitro Brasil	Bos taurus	NCBITaxon	NCBITaxon:9913	blastocyst	UBERON	UBERON:0000358	In vitro production of blastocysts	blq209
In Vitro Brasil	Bos taurus	NCBITaxon	NCBITaxon:9913	blastocyst	UBERON	UBERON:0000358	In vitro production of blastocysts	blq210
In Vitro Brasil	Bos taurus	NCBITaxon	NCBITaxon:9913	blastocyst	UBERON	UBERON:0000358	In vitro production of blastocysts	blq211
In Vitro Brasil	Bos taurus	NCBITaxon	NCBITaxon:9913	blastocyst	UBERON	UBERON:0000358	In vitro production of blastocysts	blq212
In Vitro Brasil	Bos taurus	NCBITaxon	NCBITaxon:9913	blastocyst	UBERON	UBERON:0000358	In vitro production of blastocysts	blq213
In Vitro Brasil	Bos taurus	NCBITaxon	NCBITaxon:9913	blastocyst	UBERON	UBERON:0000358	In vitro production of blastocysts	blq214
In Vitro Brasil	Bos taurus	NCBITaxon	NCBITaxon:9913	blastocyst	UBERON	UBERON:0000358	In vitro production of blastocysts	blq215
In Vitro Brasil	Bos taurus	NCBITaxon	NCBITaxon:9913	blastocyst	UBERON	UBERON:0000358	In vitro production of blastocysts	blq216
In Vitro Brasil	Bos taurus	NCBITaxon	NCBITaxon:9913	blastocyst	UBERON	UBERON:0000358	In vitro production of blastocysts	blq217
In Vitro Brasil	Bos taurus	NCBITaxon	NCBITaxon:9913	blastocyst	UBERON	UBERON:0000358	In vitro production of blastocysts	blq218
In Vitro Brasil	Bos taurus	NCBITaxon	NCBITaxon:9913	blastocyst	UBERON	UBERON:0000358	In vitro production of blastocysts	blq219
In Vitro Brasil	Bos taurus	NCBITaxon	NCBITaxon:9913	blastocyst	UBERON	UBERON:0000358	In vitro production of blastocysts	blq220
In Vitro Brasil	Bos taurus	NCBITaxon	NCBITaxon:9913	blastocyst	UBERON	UBERON:0000358	In vitro production of blastocysts	blq221
In Vitro Brasil	Bos taurus	NCBITaxon	NCBITaxon:9913	blastocyst	UBERON	UBERON:0000358	In vitro production of blastocysts	blq222
In Vitro Brasil	Bos taurus	NCBITaxon	NCBITaxon:9913	blastocyst	UBERON	UBERON:0000358	In vitro production of blastocysts	blq223
In Vitro Brasil	Bos taurus	NCBITaxon	NCBITaxon:9913	blastocyst	UBERON	UBERON:0000358	In vitro production of blastocysts	blq224
In Vitro Brasil	Bos taurus	NCBITaxon	NCBITaxon:9913	blastocyst	UBERON	UBERON:0000358	In vitro production of blastocysts	blq225
In Vitro Brasil	Bos taurus	NCBITaxon	NCBITaxon:9913	blastocyst	UBERON	UBERON:0000358	In vitro production of blastocysts	blq226
In Vitro Brasil	Bos taurus	NCBITaxon	NCBITaxon:9913	blastocyst	UBERON	UBERON:0000358	In vitro production of blastocysts	blq227
In Vitro Brasil	Bos taurus	NCBITaxon	NCBITaxon:9913	blastocyst	UBERON	UBERON:0000358	In vitro production of blastocysts	blq228
In Vitro Brasil	Bos taurus	NCBITaxon	NCBITaxon:9913	blastocyst	UBERON	UBERON:0000358	In vitro production of blastocysts	blq229
In Vitro Brasil	Bos taurus	NCBITaxon	NCBITaxon:9913	blastocyst	UBERON	UBERON:0000358	In vitro production of blastocysts	blq230
In Vitro Brasil	Bos taurus	NCBITaxon	NCBITaxon:9913	blastocyst	UBERON	UBERON:0000358	In vitro production of blastocysts	blq231
In Vitro Brasil	Bos taurus	NCBITaxon	NCBITaxon:9913	blastocyst	UBERON	UBERON:0000358	In vitro production of blastocysts	blq232
In Vitro Brasil	Bos taurus	NCBITaxon	NCBITaxon:9913	blastocyst	UBERON	UBERON:0000358	In vitro production of blastocysts	blq233
In Vitro Brasil	Bos taurus	NCBITaxon	NCBITaxon:9913	blastocyst	UBERON	UBERON:0000358	In vitro production of blastocysts	blq234
In Vitro Brasil	Bos taurus	NCBITaxon	NCBITaxon:9913	blastocyst	UBERON	UBERON:0000358	In vitro production of blastocysts	blq235
In Vitro Brasil	Bos taurus	NCBITaxon	NCBITaxon:9913	blastocyst	UBERON	UBERON:0000358	In vitro production of blastocysts	blq236
In Vitro Brasil	Bos taurus	NCBITaxon	NCBITaxon:9913	blastocyst	UBERON	UBERON:0000358	In vitro production of blastocysts	blq237
In Vitro Brasil	Bos taurus	NCBITaxon	NCBITaxon:9913	blastocyst	UBERON	UBERON:0000358	In vitro production of blastocysts	blq238
In Vitro Brasil	Bos taurus	NCBITaxon	NCBITaxon:9913	blastocyst	UBERON	UBERON:0000358	In vitro production of blastocysts	blq239
In Vitro Brasil	Bos taurus	NCBITaxon	NCBITaxon:9913	blastocyst	UBERON	UBERON:0000358	In vitro production of blastocysts	blq240
In Vitro Brasil	Bos taurus	NCBITaxon	NCBITaxon:9913	blastocyst	UBERON	UBERON:0000358	In vitro production of blastocysts	blq241
In Vitro Brasil	Bos taurus	NCBITaxon	NCBITaxon:9913	blastocyst	UBERON	UBERON:0000358	In vitro production of blastocysts	blq242
In Vitro Brasil	Bos taurus	NCBITaxon	NCBITaxon:9913	blastocyst	UBERON	UBERON:0000358	In vitro production of blastocysts	blq243
In Vitro Brasil	Bos taurus	NCBITaxon	NCBITaxon:9913	blastocyst	UBERON	UBERON:0000358	In vitro production of blastocysts	blq244
In Vitro Brasil	Bos taurus	NCBITaxon	NCBITaxon:9913	blastocyst	UBERON	UBERON:0000358	In vitro production of blastocysts	blq245
In Vitro Brasil	Bos taurus	NCBITaxon	NCBITaxon:9913	blastocyst	UBERON	UBERON:0000358	In vitro production of blastocysts	blq246
In Vitro Brasil	Bos taurus	NCBITaxon	NCBITaxon:9913	blastocyst	UBERON	UBERON:0000358	In vitro production of blastocysts	blq247
In Vitro Brasil	Bos taurus	NCBITaxon	NCBITaxon:9913	blastocyst	UBERON	UBERON:0000358	In vitro production of blastocysts	blq248
In Vitro Brasil	Bos taurus	NCBITaxon	NCBITaxon:9913	blastocyst	UBERON	UBERON:0000358	In vitro production of blastocysts	blq249
In Vitro Brasil	Bos taurus	NCBITaxon	NCBITaxon:9913	blastocyst	UBERON	UBERON:0000358	In vitro production of blastocysts	blq250
In Vitro Brasil	Bos taurus	NCBITaxon	NCBITaxon:9913	blastocyst	UBERON	UBERON:0000358	In vitro production of blastocysts	blq251
In Vitro Brasil	Bos taurus	NCBITaxon	NCBITaxon:9913	blastocyst	UBERON	UBERON:0000358	In vitro production of blastocysts	blq252
In Vitro Brasil	Bos taurus	NCBITaxon	NCBITaxon:9913	blastocyst	UBERON	UBERON:0000358	In vitro production of blastocysts	blq253
In Vitro Brasil	Bos taurus	NCBITaxon	NCBITaxon:9913	blastocyst	UBERON	UBERON:0000358	In vitro production of blastocysts	blq254
In Vitro Brasil	Bos taurus	NCBITaxon	NCBITaxon:9913	blastocyst	UBERON	UBERON:0000358	In vitro production of blastocysts	blq255
In Vitro Brasil	Bos taurus	NCBITaxon	NCBITaxon:9913	blastocyst	UBERON	UBERON:0000358	In vitro production of blastocysts	blq256
In Vitro Brasil	Bos taurus	NCBITaxon	NCBITaxon:9913	blastocyst	UBERON	UBERON:0000358	In vitro production of blastocysts	blq257
In Vitro Brasil	Bos taurus	NCBITaxon	NCBITaxon:9913	blastocyst	UBERON	UBERON:0000358	In vitro production of blastocysts	blq258
In Vitro Brasil	Bos taurus	NCBITaxon	NCBITaxon:9913	blastocyst	UBERON	UBERON:0000358	In vitro production of blastocysts	blq259
In Vitro Brasil	Bos taurus	NCBITaxon	NCBITaxon:9913	blastocyst	UBERON	UBERON:0000358	In vitro production of blastocysts	blq260
In Vitro Brasil	Bos taurus	NCBITaxon	NCBITaxon:9913	blastocyst	UBERON	UBERON:0000358	In vitro production of blastocysts	blq261
In Vitro Brasil	Bos taurus	NCBITaxon	NCBITaxon:9913	blastocyst	UBERON	UBERON:0000358	In vitro production of blastocysts	blq262
In Vitro Brasil	Bos taurus	NCBITaxon	NCBITaxon:9913	blastocyst	UBERON	UBERON:0000358	In vitro production of blastocysts	blq263
In Vitro Brasil	Bos taurus	NCBITaxon	NCBITaxon:9913	blastocyst	UBERON	UBERON:0000358	In vitro production of blastocysts	blq264
In Vitro Brasil	Bos taurus	NCBITaxon	NCBITaxon:9913	blastocyst	UBERON	UBERON:0000358	In vitro production of blastocysts	blq265
In Vitro Brasil	Bos taurus	NCBITaxon	NCBITaxon:9913	blastocyst	UBERON	UBERON:0000358	In vitro production of blastocysts	blq266
In Vitro Brasil	Bos taurus	NCBITaxon	NCBITaxon:9913	blastocyst	UBERON	UBERON:0000358	In vitro production of blastocysts	blq267
In Vitro Brasil	Bos taurus	NCBITaxon	NCBITaxon:9913	blastocyst	UBERON	UBERON:0000358	In vitro production of blastocysts	blq268
In Vitro Brasil	Bos taurus	NCBITaxon	NCBITaxon:9913	blastocyst	UBERON	UBERON:0000358	In vitro production of blastocysts	blq269
In Vitro Brasil	Bos taurus	NCBITaxon	NCBITaxon:9913	blastocyst	UBERON	UBERON:0000358	In vitro production of blastocysts	blq270
In Vitro Brasil	Bos taurus	NCBITaxon	NCBITaxon:9913	blastocyst	UBERON	UBERON:0000358	In vitro production of blastocysts	blq271
In Vitro Brasil	Bos taurus	NCBITaxon	NCBITaxon:9913	blastocyst	UBERON	UBERON:0000358	In vitro production of blastocysts	blq272
In Vitro Brasil	Bos taurus	NCBITaxon	NCBITaxon:9913	blastocyst	UBERON	UBERON:0000358	In vitro production of blastocysts	blq273
In Vitro Brasil	Bos taurus	NCBITaxon	NCBITaxon:9913	blastocyst	UBERON	UBERON:0000358	In vitro production of blastocysts	blq274
In Vitro Brasil	Bos taurus	NCBITaxon	NCBITaxon:9913	blastocyst	UBERON	UBERON:0000358	In vitro production of blastocysts	blq275
In Vitro Brasil	Bos taurus	NCBITaxon	NCBITaxon:9913	blastocyst	UBERON	UBERON:0000358	In vitro production of blastocysts	blq276
In Vitro Brasil	Bos taurus	NCBITaxon	NCBITaxon:9913	blastocyst	UBERON	UBERON:0000358	In vitro production of blastocysts	blq277
In Vitro Brasil	Bos taurus	NCBITaxon	NCBITaxon:9913	blastocyst	UBERON	UBERON:0000358	In vitro production of blastocysts	blq278
In Vitro Brasil	Bos taurus	NCBITaxon	NCBITaxon:9913	blastocyst	UBERON	UBERON:0000358	In vitro production of blastocysts	blq279
In Vitro Brasil	Bos taurus	NCBITaxon	NCBITaxon:9913	blastocyst	UBERON	UBERON:0000358	In vitro production of blastocysts	blq280
In Vitro Brasil	Bos taurus	NCBITaxon	NCBITaxon:9913	blastocyst	UBERON	UBERON:0000358	In vitro production of blastocysts	blq281
In Vitro Brasil	Bos taurus	NCBITaxon	NCBITaxon:9913	blastocyst	UBERON	UBERON:0000358	In vitro production of blastocysts	blq282
In Vitro Brasil	Bos taurus	NCBITaxon	NCBITaxon:9913	blastocyst	UBERON	UBERON:0000358	In vitro production of blastocysts	blq283
In Vitro Brasil	Bos taurus	NCBITaxon	NCBITaxon:9913	blastocyst	UBERON	UBERON:0000358	In vitro production of blastocysts	blq284
In Vitro Brasil	Bos taurus	NCBITaxon	NCBITaxon:9913	blastocyst	UBERON	UBERON:0000358	In vitro production of blastocysts	blq285
In Vitro Brasil	Bos taurus	NCBITaxon	NCBITaxon:9913	blastocyst	UBERON	UBERON:0000358	In vitro production of blastocysts	blq286
In Vitro Brasil	Bos taurus	NCBITaxon	NCBITaxon:9913	blastocyst	UBERON	UBERON:0000358	In vitro production of blastocysts	blq287
In Vitro Brasil	Bos taurus	NCBITaxon	NCBITaxon:9913	blastocyst	UBERON	UBERON:0000358	In vitro production of blastocysts	blq288
In Vitro Brasil	Bos taurus	NCBITaxon	NCBITaxon:9913	blastocyst	UBERON	UBERON:0000358	In vitro production of blastocysts	blq289
In Vitro Brasil	Bos taurus	NCBITaxon	NCBITaxon:9913	blastocyst	UBERON	UBERON:0000358	In vitro production of blastocysts	blq290
In Vitro Brasil	Bos taurus	NCBITaxon	NCBITaxon:9913	blastocyst	UBERON	UBERON:0000358	In vitro production of blastocysts	blq291
In Vitro Brasil	Bos taurus	NCBITaxon	NCBITaxon:9913	blastocyst	UBERON	UBERON:0000358	In vitro production of blastocysts	blq292
In Vitro Brasil	Bos taurus	NCBITaxon	NCBITaxon:9913	blastocyst	UBERON	UBERON:0000358	In vitro production of blastocysts	blq293
In Vitro Brasil	Bos taurus	NCBITaxon	NCBITaxon:9913	blastocyst	UBERON	UBERON:0000358	In vitro production of blastocysts	blq294
In Vitro Brasil	Bos taurus	NCBITaxon	NCBITaxon:9913	blastocyst	UBERON	UBERON:0000358	In vitro production of blastocysts	blq295
In Vitro Brasil	Bos taurus	NCBITaxon	NCBITaxon:9913	blastocyst	UBERON	UBERON:0000358	In vitro production of blastocysts	blq296
In Vitro Brasil	Bos taurus	NCBITaxon	NCBITaxon:9913	blastocyst	UBERON	UBERON:0000358	In vitro production of blastocysts	blq297
In Vitro Brasil	Bos taurus	NCBITaxon	NCBITaxon:9913	blastocyst	UBERON	UBERON:0000358	In vitro production of blastocysts	blq298
In Vitro Brasil	Bos taurus	NCBITaxon	NCBITaxon:9913	blastocyst	UBERON	UBERON:0000358	In vitro production of blastocysts	blq299
In Vitro Brasil	Bos taurus	NCBITaxon	NCBITaxon:9913	blastocyst	UBERON	UBERON:0000358	In vitro production of blastocysts	blq300
In Vitro Brasil	Bos taurus	NCBITaxon	NCBITaxon:9913	blastocyst	UBERON	UBERON:0000358	In vitro production of blastocysts	blq301
In Vitro Brasil	Bos taurus	NCBITaxon	NCBITaxon:9913	blastocyst	UBERON	UBERON:0000358	In vitro production of blastocysts	blq302
In Vitro Brasil	Bos taurus	NCBITaxon	NCBITaxon:9913	blastocyst	UBERON	UBERON:0000358	In vitro production of blastocysts	blq303
In Vitro Brasil	Bos taurus	NCBITaxon	NCBITaxon:9913	blastocyst	UBERON	UBERON:0000358	In vitro production of blastocysts	blq304
In Vitro Brasil	Bos taurus	NCBITaxon	NCBITaxon:9913	blastocyst	UBERON	UBERON:0000358	In vitro production of blastocysts	blq305
In Vitro Brasil	Bos taurus	NCBITaxon	NCBITaxon:9913	blastocyst	UBERON	UBERON:0000358	In vitro production of blastocysts	blq306
In Vitro Brasil	Bos taurus	NCBITaxon	NCBITaxon:9913	blastocyst	UBERON	UBERON:0000358	In vitro production of blastocysts	blq307
In Vitro Brasil	Bos taurus	NCBITaxon	NCBITaxon:9913	blastocyst	UBERON	UBERON:0000358	In vitro production of blastocysts	blq308
In Vitro Brasil	Bos taurus	NCBITaxon	NCBITaxon:9913	blastocyst	UBERON	UBERON:0000358	In vitro production of blastocysts	blq309
In Vitro Brasil	Bos taurus	NCBITaxon	NCBITaxon:9913	blastocyst	UBERON	UBERON:0000358	In vitro production of blastocysts	blq310
In Vitro Brasil	Bos taurus	NCBITaxon	NCBITaxon:9913	blastocyst	UBERON	UBERON:0000358	In vitro production of blastocysts	blq311
In Vitro Brasil	Bos taurus	NCBITaxon	NCBITaxon:9913	blastocyst	UBERON	UBERON:0000358	In vitro production of blastocysts	blq312
In Vitro Brasil	Bos taurus	NCBITaxon	NCBITaxon:9913	blastocyst	UBERON	UBERON:0000358	In vitro production of blastocysts	blq313
In Vitro Brasil	Bos taurus	NCBITaxon	NCBITaxon:9913	blastocyst	UBERON	UBERON:0000358	In vitro production of blastocysts	blq314
In Vitro Brasil	Bos taurus	NCBITaxon	NCBITaxon:9913	blastocyst	UBERON	UBERON:0000358	In vitro production of blastocysts	blq315
In Vitro Brasil	Bos taurus	NCBITaxon	NCBITaxon:9913	blastocyst	UBERON	UBERON:0000358	In vitro production of blastocysts	blq316
In Vitro Brasil	Bos taurus	NCBITaxon	NCBITaxon:9913	blastocyst	UBERON	UBERON:0000358	In vitro production of blastocysts	blq317
In Vitro Brasil	Bos taurus	NCBITaxon	NCBITaxon:9913	blastocyst	UBERON	UBERON:0000358	In vitro production of blastocysts	blq318
In Vitro Brasil	Bos taurus	NCBITaxon	NCBITaxon:9913	blastocyst	UBERON	UBERON:0000358	In vitro production of blastocysts	blq319
In Vitro Brasil	Bos taurus	NCBITaxon	NCBITaxon:9913	blastocyst	UBERON	UBERON:0000358	In vitro production of blastocysts	blq320
In Vitro Brasil	Bos taurus	NCBITaxon	NCBITaxon:9913	blastocyst	UBERON	UBERON:0000358	In vitro production of blastocysts	blq321
In Vitro Brasil	Bos taurus	NCBITaxon	NCBITaxon:9913	blastocyst	UBERON	UBERON:0000358	In vitro production of blastocysts	blq322
In Vitro Brasil	Bos taurus	NCBITaxon	NCBITaxon:9913	blastocyst	UBERON	UBERON:0000358	In vitro production of blastocysts	blq323
In Vitro Brasil	Bos taurus	NCBITaxon	NCBITaxon:9913	blastocyst	UBERON	UBERON:0000358	In vitro production of blastocysts	blq324
In Vitro Brasil	Bos taurus	NCBITaxon	NCBITaxon:9913	blastocyst	UBERON	UBERON:0000358	In vitro production of blastocysts	blq325
In Vitro Brasil	Bos taurus	NCBITaxon	NCBITaxon:9913	blastocyst	UBERON	UBERON:0000358	In vitro production of blastocysts	blq326
In Vitro Brasil	Bos taurus	NCBITaxon	NCBITaxon:9913	blastocyst	UBERON	UBERON:0000358	In vitro production of blastocysts	blq327
In Vitro Brasil	Bos taurus	NCBITaxon	NCBITaxon:9913	blastocyst	UBERON	UBERON:0000358	In vitro production of blastocysts	blq328
In Vitro Brasil	Bos taurus	NCBITaxon	NCBITaxon:9913	blastocyst	UBERON	UBERON:0000358	In vitro production of blastocysts	blq329
In Vitro Brasil	Bos taurus	NCBITaxon	NCBITaxon:9913	blastocyst	UBERON	UBERON:0000358	In vitro production of blastocysts	blq330
In Vitro Brasil	Bos taurus	NCBITaxon	NCBITaxon:9913	blastocyst	UBERON	UBERON:0000358	In vitro production of blastocysts	blq331
In Vitro Brasil	Bos taurus	NCBITaxon	NCBITaxon:9913	blastocyst	UBERON	UBERON:0000358	In vitro production of blastocysts	blq332
In Vitro Brasil	Bos taurus	NCBITaxon	NCBITaxon:9913	blastocyst	UBERON	UBERON:0000358	In vitro production of blastocysts	blq333
In Vitro Brasil	Bos taurus	NCBITaxon	NCBITaxon:9913	blastocyst	UBERON	UBERON:0000358	In vitro production of blastocysts	blq334
In Vitro Brasil	Bos taurus	NCBITaxon	NCBITaxon:9913	blastocyst	UBERON	UBERON:0000358	In vitro production of blastocysts	blq335
In Vitro Brasil	Bos taurus	NCBITaxon	NCBITaxon:9913	blastocyst	UBERON	UBERON:0000358	In vitro production of blastocysts	blq336
In Vitro Brasil	Bos taurus	NCBITaxon	NCBITaxon:9913	blastocyst	UBERON	UBERON:0000358	In vitro production of blastocysts	blq337
In Vitro Brasil	Bos taurus	NCBITaxon	NCBITaxon:9913	blastocyst	UBERON	UBERON:0000358	In vitro production of blastocysts	blq338
In Vitro Brasil	Bos taurus	NCBITaxon	NCBITaxon:9913	blastocyst	UBERON	UBERON:0000358	In vitro production of blastocysts	blq339
In Vitro Brasil	Bos taurus	NCBITaxon	NCBITaxon:9913	blastocyst	UBERON	UBERON:0000358	In vitro production of blastocysts	blq340
In Vitro Brasil	Bos taurus	NCBITaxon	NCBITaxon:9913	blastocyst	UBERON	UBERON:0000358	In vitro production of blastocysts	blq341
In Vitro Brasil	Bos taurus	NCBITaxon	NCBITaxon:9913	blastocyst	UBERON	UBERON:0000358	In vitro production of blastocysts	blq342
In Vitro Brasil	Bos taurus	NCBITaxon	NCBITaxon:9913	blastocyst	UBERON	UBERON:0000358	In vitro production of blastocysts	blq343
In Vitro Brasil	Bos taurus	NCBITaxon	NCBITaxon:9913	blastocyst	UBERON	UBERON:0000358	In vitro production of blastocysts	blq344
In Vitro Brasil	Bos taurus	NCBITaxon	NCBITaxon:9913	blastocyst	UBERON	UBERON:0000358	In vitro production of blastocysts	blq345
In Vitro Brasil	Bos taurus	NCBITaxon	NCBITaxon:9913	blastocyst	UBERON	UBERON:0000358	In vitro production of blastocysts	blq346
In Vitro Brasil	Bos taurus	NCBITaxon	NCBITaxon:9913	blastocyst	UBERON	UBERON:0000358	In vitro production of blastocysts	blq347
In Vitro Brasil	Bos taurus	NCBITaxon	NCBITaxon:9913	blastocyst	UBERON	UBERON:0000358	In vitro production of blastocysts	blq348
In Vitro Brasil	Bos taurus	NCBITaxon	NCBITaxon:9913	blastocyst	UBERON	UBERON:0000358	In vitro production of blastocysts	blq349
In Vitro Brasil	Bos taurus	NCBITaxon	NCBITaxon:9913	blastocyst	UBERON	UBERON:0000358	In vitro production of blastocysts	blq350
In Vitro Brasil	Bos taurus	NCBITaxon	NCBITaxon:9913	blastocyst	UBERON	UBERON:0000358	In vitro production of blastocysts	blq351
In Vitro Brasil	Bos taurus	NCBITaxon	NCBITaxon:9913	blastocyst	UBERON	UBERON:0000358	In vitro production of blastocysts	blq352
In Vitro Brasil	Bos taurus	NCBITaxon	NCBITaxon:9913	blastocyst	UBERON	UBERON:0000358	In vitro production of blastocysts	blq353
In Vitro Brasil	Bos taurus	NCBITaxon	NCBITaxon:9913	blastocyst	UBERON	UBERON:0000358	In vitro production of blastocysts	blq354
In Vitro Brasil	Bos taurus	NCBITaxon	NCBITaxon:9913	blastocyst	UBERON	UBERON:0000358	In vitro production of blastocysts	blq355
In Vitro Brasil	Bos taurus	NCBITaxon	NCBITaxon:9913	blastocyst	UBERON	UBERON:0000358	In vitro production of blastocysts	blq356
In Vitro Brasil	Bos taurus	NCBITaxon	NCBITaxon:9913	blastocyst	UBERON	UBERON:0000358	In vitro production of blastocysts	blq357
In Vitro Brasil	Bos taurus	NCBITaxon	NCBITaxon:9913	blastocyst	UBERON	UBERON:0000358	In vitro production of blastocysts	blq358
In Vitro Brasil	Bos taurus	NCBITaxon	NCBITaxon:9913	blastocyst	UBERON	UBERON:0000358	In vitro production of blastocysts	blq359
In Vitro Brasil	Bos taurus	NCBITaxon	NCBITaxon:9913	blastocyst	UBERON	UBERON:0000358	In vitro production of blastocysts	blq360
In Vitro Brasil	Bos taurus	NCBITaxon	NCBITaxon:9913	blastocyst	UBERON	UBERON:0000358	In vitro production of blastocysts	blq361
In Vitro Brasil	Bos taurus	NCBITaxon	NCBITaxon:9913	blastocyst	UBERON	UBERON:0000358	In vitro production of blastocysts	blq362
In Vitro Brasil	Bos taurus	NCBITaxon	NCBITaxon:9913	blastocyst	UBERON	UBERON:0000358	In vitro production of blastocysts	blq363
In Vitro Brasil	Bos taurus	NCBITaxon	NCBITaxon:9913	blastocyst	UBERON	UBERON:0000358	In vitro production of blastocysts	blq364
In Vitro Brasil	Bos taurus	NCBITaxon	NCBITaxon:9913	blastocyst	UBERON	UBERON:0000358	In vitro production of blastocysts	blq365
In Vitro Brasil	Bos taurus	NCBITaxon	NCBITaxon:9913	blastocyst	UBERON	UBERON:0000358	In vitro production of blastocysts	blq366
In Vitro Brasil	Bos taurus	NCBITaxon	NCBITaxon:9913	blastocyst	UBERON	UBERON:0000358	In vitro production of blastocysts	blq367
In Vitro Brasil	Bos taurus	NCBITaxon	NCBITaxon:9913	blastocyst	UBERON	UBERON:0000358	In vitro production of blastocysts	blq368
In Vitro Brasil	Bos taurus	NCBITaxon	NCBITaxon:9913	blastocyst	UBERON	UBERON:0000358	In vitro production of blastocysts	blq369
In Vitro Brasil	Bos taurus	NCBITaxon	NCBITaxon:9913	blastocyst	UBERON	UBERON:0000358	In vitro production of blastocysts	blq370
In Vitro Brasil	Bos taurus	NCBITaxon	NCBITaxon:9913	blastocyst	UBERON	UBERON:0000358	In vitro production of blastocysts	blq371
In Vitro Brasil	Bos taurus	NCBITaxon	NCBITaxon:9913	blastocyst	UBERON	UBERON:0000358	In vitro production of blastocysts	blq372
In Vitro Brasil	Bos taurus	NCBITaxon	NCBITaxon:9913	blastocyst	UBERON	UBERON:0000358	In vitro production of blastocysts	blq373
In Vitro Brasil	Bos taurus	NCBITaxon	NCBITaxon:9913	blastocyst	UBERON	UBERON:0000358	In vitro production of blastocysts	blq374
In Vitro Brasil	Bos taurus	NCBITaxon	NCBITaxon:9913	blastocyst	UBERON	UBERON:0000358	In vitro production of blastocysts	blq375
In Vitro Brasil	Bos taurus	NCBITaxon	NCBITaxon:9913	blastocyst	UBERON	UBERON:0000358	In vitro production of blastocysts	blq376
In Vitro Brasil	Bos taurus	NCBITaxon	NCBITaxon:9913	blastocyst	UBERON	UBERON:0000358	In vitro production of blastocysts	blq377
In Vitro Brasil	Bos taurus	NCBITaxon	NCBITaxon:9913	blastocyst	UBERON	UBERON:0000358	In vitro production of blastocysts	blq378
In Vitro Brasil	Bos taurus	NCBITaxon	NCBITaxon:9913	blastocyst	UBERON	UBERON:0000358	In vitro production of blastocysts	blq379
In Vitro Brasil	Bos taurus	NCBITaxon	NCBITaxon:9913	blastocyst	UBERON	UBERON:0000358	In vitro production of blastocysts	blq380
In Vitro Brasil	Bos taurus	NCBITaxon	NCBITaxon:9913	blastocyst	UBERON	UBERON:0000358	In vitro production of blastocysts	blq381
In Vitro Brasil	Bos taurus	NCBITaxon	NCBITaxon:9913	blastocyst	UBERON	UBERON:0000358	In vitro production of blastocysts	blq382
In Vitro Brasil	Bos taurus	NCBITaxon	NCBITaxon:9913	blastocyst	UBERON	UBERON:0000358	In vitro production of blastocysts	blq383
In Vitro Brasil	Bos taurus	NCBITaxon	NCBITaxon:9913	blastocyst	UBERON	UBERON:0000358	In vitro production of blastocysts	blq384
In Vitro Brasil	Bos taurus	NCBITaxon	NCBITaxon:9913	blastocyst	UBERON	UBERON:0000358	In vitro production of blastocysts	blq385
In Vitro Brasil	Bos taurus	NCBITaxon	NCBITaxon:9913	blastocyst	UBERON	UBERON:0000358	In vitro production of blastocysts	blq386
In Vitro Brasil	Bos taurus	NCBITaxon	NCBITaxon:9913	blastocyst	UBERON	UBERON:0000358	In vitro production of blastocysts	blq387
In Vitro Brasil	Bos taurus	NCBITaxon	NCBITaxon:9913	blastocyst	UBERON	UBERON:0000358	In vitro production of blastocysts	blq388
In Vitro Brasil	Bos taurus	NCBITaxon	NCBITaxon:9913	blastocyst	UBERON	UBERON:0000358	In vitro production of blastocysts	blq389
In Vitro Brasil	Bos taurus	NCBITaxon	NCBITaxon:9913	blastocyst	UBERON	UBERON:0000358	In vitro production of blastocysts	blq390
In Vitro Brasil	Bos taurus	NCBITaxon	NCBITaxon:9913	blastocyst	UBERON	UBERON:0000358	In vitro production of blastocysts	blq391
In Vitro Brasil	Bos taurus	NCBITaxon	NCBITaxon:9913	blastocyst	UBERON	UBERON:0000358	In vitro production of blastocysts	blq392
In Vitro Brasil	Bos taurus	NCBITaxon	NCBITaxon:9913	blastocyst	UBERON	UBERON:0000358	In vitro production of blastocysts	blq393
In Vitro Brasil	Bos taurus	NCBITaxon	NCBITaxon:9913	blastocyst	UBERON	UBERON:0000358	In vitro production of blastocysts	blq394
In Vitro Brasil	Bos taurus	NCBITaxon	NCBITaxon:9913	blastocyst	UBERON	UBERON:0000358	In vitro production of blastocysts	blq395
In Vitro Brasil	Bos taurus	NCBITaxon	NCBITaxon:9913	blastocyst	UBERON	UBERON:0000358	In vitro production of blastocysts	blq396
In Vitro Brasil	Bos taurus	NCBITaxon	NCBITaxon:9913	blastocyst	UBERON	UBERON:0000358	In vitro production of blastocysts	blq397
In Vitro Brasil	Bos taurus	NCBITaxon	NCBITaxon:9913	blastocyst	UBERON	UBERON:0000358	In vitro production of blastocysts	blq398
In Vitro Brasil	Bos taurus	NCBITaxon	NCBITaxon:9913	blastocyst	UBERON	UBERON:0000358	In vitro production of blastocysts	blq399
In Vitro Brasil	Bos taurus	NCBITaxon	NCBITaxon:9913	blastocyst	UBERON	UBERON:0000358	In vitro production of blastocysts	blq400
In Vitro Brasil	Bos taurus	NCBITaxon	NCBITaxon:9913	blastocyst	UBERON	UBERON:0000358	In vitro production of blastocysts	blq401
In Vitro Brasil	Bos taurus	NCBITaxon	NCBITaxon:9913	blastocyst	UBERON	UBERON:0000358	In vitro production of blastocysts	blq402
In Vitro Brasil	Bos taurus	NCBITaxon	NCBITaxon:9913	blastocyst	UBERON	UBERON:0000358	In vitro production of blastocysts	blq403
In Vitro Brasil	Bos taurus	NCBITaxon	NCBITaxon:9913	blastocyst	UBERON	UBERON:0000358	In vitro production of blastocysts	blq404
In Vitro Brasil	Bos taurus	NCBITaxon	NCBITaxon:9913	blastocyst	UBERON	UBERON:0000358	In vitro production of blastocysts	blq405
In Vitro Brasil	Bos taurus	NCBITaxon	NCBITaxon:9913	blastocyst	UBERON	UBERON:0000358	In vitro production of blastocysts	blq406
In Vitro Brasil	Bos taurus	NCBITaxon	NCBITaxon:9913	blastocyst	UBERON	UBERON:0000358	In vitro production of blastocysts	blq407
In Vitro Brasil	Bos taurus	NCBITaxon	NCBITaxon:9913	blastocyst	UBERON	UBERON:0000358	In vitro production of blastocysts	blq408
In Vitro Brasil	Bos taurus	NCBITaxon	NCBITaxon:9913	blastocyst	UBERON	UBERON:0000358	In vitro production of blastocysts	blq409
In Vitro Brasil	Bos taurus	NCBITaxon	NCBITaxon:9913	blastocyst	UBERON	UBERON:0000358	In vitro production of blastocysts	blq410
In Vitro Brasil	Bos taurus	NCBITaxon	NCBITaxon:9913	blastocyst	UBERON	UBERON:0000358	In vitro production of blastocysts	blq411
In Vitro Brasil	Bos taurus	NCBITaxon	NCBITaxon:9913	blastocyst	UBERON	UBERON:0000358	In vitro production of blastocysts	blq412
In Vitro Brasil	Bos taurus	NCBITaxon	NCBITaxon:9913	blastocyst	UBERON	UBERON:0000358	In vitro production of blastocysts	blq413
In Vitro Brasil	Bos taurus	NCBITaxon	NCBITaxon:9913	blastocyst	UBERON	UBERON:0000358	In vitro production of blastocysts	blq414
In Vitro Brasil	Bos taurus	NCBITaxon	NCBITaxon:9913	blastocyst	UBERON	UBERON:0000358	In vitro production of blastocysts	blq415
In Vitro Brasil	Bos taurus	NCBITaxon	NCBITaxon:9913	blastocyst	UBERON	UBERON:0000358	In vitro production of blastocysts	blq416
In Vitro Brasil	Bos taurus	NCBITaxon	NCBITaxon:9913	blastocyst	UBERON	UBERON:0000358	In vitro production of blastocysts	blq417
In Vitro Brasil	Bos taurus	NCBITaxon	NCBITaxon:9913	blastocyst	UBERON	UBERON:0000358	In vitro production of blastocysts	blq418
In Vitro Brasil	Bos taurus	NCBITaxon	NCBITaxon:9913	blastocyst	UBERON	UBERON:0000358	In vitro production of blastocysts	blq419
In Vitro Brasil	Bos taurus	NCBITaxon	NCBITaxon:9913	blastocyst	UBERON	UBERON:0000358	In vitro production of blastocysts	blq420
In Vitro Brasil	Bos taurus	NCBITaxon	NCBITaxon:9913	blastocyst	UBERON	UBERON:0000358	In vitro production of blastocysts	blq421
In Vitro Brasil	Bos taurus	NCBITaxon	NCBITaxon:9913	blastocyst	UBERON	UBERON:0000358	In vitro production of blastocysts	blq422
In Vitro Brasil	Bos taurus	NCBITaxon	NCBITaxon:9913	blastocyst	UBERON	UBERON:0000358	In vitro production of blastocysts	blq423
In Vitro Brasil	Bos taurus	NCBITaxon	NCBITaxon:9913	blastocyst	UBERON	UBERON:0000358	In vitro production of blastocysts	blq424
In Vitro Brasil	Bos taurus	NCBITaxon	NCBITaxon:9913	blastocyst	UBERON	UBERON:0000358	In vitro production of blastocysts	blq425
In Vitro Brasil	Bos taurus	NCBITaxon	NCBITaxon:9913	blastocyst	UBERON	UBERON:0000358	In vitro production of blastocysts	blq426
In Vitro Brasil	Bos taurus	NCBITaxon	NCBITaxon:9913	blastocyst	UBERON	UBERON:0000358	In vitro production of blastocysts	blq427
In Vitro Brasil	Bos taurus	NCBITaxon	NCBITaxon:9913	blastocyst	UBERON	UBERON:0000358	In vitro production of blastocysts	blq428
In Vitro Brasil	Bos taurus	NCBITaxon	NCBITaxon:9913	blastocyst	UBERON	UBERON:0000358	In vitro production of blastocysts	blq429
In Vitro Brasil	Bos taurus	NCBITaxon	NCBITaxon:9913	blastocyst	UBERON	UBERON:0000358	In vitro production of blastocysts	blq430
In Vitro Brasil	Bos taurus	NCBITaxon	NCBITaxon:9913	blastocyst	UBERON	UBERON:0000358	In vitro production of blastocysts	blq431
In Vitro Brasil	Bos taurus	NCBITaxon	NCBITaxon:9913	blastocyst	UBERON	UBERON:0000358	In vitro production of blastocysts	blq432
In Vitro Brasil	Bos taurus	NCBITaxon	NCBITaxon:9913	blastocyst	UBERON	UBERON:0000358	In vitro production of blastocysts	blq433
In Vitro Brasil	Bos taurus	NCBITaxon	NCBITaxon:9913	blastocyst	UBERON	UBERON:0000358	In vitro production of blastocysts	blq434
In Vitro Brasil	Bos taurus	NCBITaxon	NCBITaxon:9913	blastocyst	UBERON	UBERON:0000358	In vitro production of blastocysts	blq435
In Vitro Brasil	Bos taurus	NCBITaxon	NCBITaxon:9913	blastocyst	UBERON	UBERON:0000358	In vitro production of blastocysts	blq436
In Vitro Brasil	Bos taurus	NCBITaxon	NCBITaxon:9913	blastocyst	UBERON	UBERON:0000358	In vitro production of blastocysts	blq437
In Vitro Brasil	Bos taurus	NCBITaxon	NCBITaxon:9913	blastocyst	UBERON	UBERON:0000358	In vitro production of blastocysts	blq438
In Vitro Brasil	Bos taurus	NCBITaxon	NCBITaxon:9913	blastocyst	UBERON	UBERON:0000358	In vitro production of blastocysts	blq439
In Vitro Brasil	Bos taurus	NCBITaxon	NCBITaxon:9913	blastocyst	UBERON	UBERON:0000358	In vitro production of blastocysts	blq440
In Vitro Brasil	Bos taurus	NCBITaxon	NCBITaxon:9913	blastocyst	UBERON	UBERON:0000358	In vitro production of blastocysts	blq441
In Vitro Brasil	Bos taurus	NCBITaxon	NCBITaxon:9913	blastocyst	UBERON	UBERON:0000358	In vitro production of blastocysts	blq442
In Vitro Brasil	Bos taurus	NCBITaxon	NCBITaxon:9913	blastocyst	UBERON	UBERON:0000358	In vitro production of blastocysts	blq443
In Vitro Brasil	Bos taurus	NCBITaxon	NCBITaxon:9913	blastocyst	UBERON	UBERON:0000358	In vitro production of blastocysts	blq444
In Vitro Brasil	Bos taurus	NCBITaxon	NCBITaxon:9913	blastocyst	UBERON	UBERON:0000358	In vitro production of blastocysts	blq445
In Vitro Brasil	Bos taurus	NCBITaxon	NCBITaxon:9913	blastocyst	UBERON	UBERON:0000358	In vitro production of blastocysts	blq446
In Vitro Brasil	Bos taurus	NCBITaxon	NCBITaxon:9913	blastocyst	UBERON	UBERON:0000358	In vitro production of blastocysts	blq447
In Vitro Brasil	Bos taurus	NCBITaxon	NCBITaxon:9913	blastocyst	UBERON	UBERON:0000358	In vitro production of blastocysts	blq448
In Vitro Brasil	Bos taurus	NCBITaxon	NCBITaxon:9913	blastocyst	UBERON	UBERON:0000358	In vitro production of blastocysts	blq449
In Vitro Brasil	Bos taurus	NCBITaxon	NCBITaxon:9913	blastocyst	UBERON	UBERON:0000358	In vitro production of blastocysts	blq450
In Vitro Brasil	Bos taurus	NCBITaxon	NCBITaxon:9913	blastocyst	UBERON	UBERON:0000358	In vitro production of blastocysts	blq451
In Vitro Brasil	Bos taurus	NCBITaxon	NCBITaxon:9913	blastocyst	UBERON	UBERON:0000358	In vitro production of blastocysts	blq452
In Vitro Brasil	Bos taurus	NCBITaxon	NCBITaxon:9913	blastocyst	UBERON	UBERON:0000358	In vitro production of blastocysts	blq453
In Vitro Brasil	Bos taurus	NCBITaxon	NCBITaxon:9913	blastocyst	UBERON	UBERON:0000358	In vitro production of blastocysts	blq454
In Vitro Brasil	Bos taurus	NCBITaxon	NCBITaxon:9913	blastocyst	UBERON	UBERON:0000358	In vitro production of blastocysts	blq455
In Vitro Brasil	Bos taurus	NCBITaxon	NCBITaxon:9913	blastocyst	UBERON	UBERON:0000358	In vitro production of blastocysts	blq456
In Vitro Brasil	Bos taurus	NCBITaxon	NCBITaxon:9913	blastocyst	UBERON	UBERON:0000358	In vitro production of blastocysts	blq457
In Vitro Brasil	Bos taurus	NCBITaxon	NCBITaxon:9913	blastocyst	UBERON	UBERON:0000358	In vitro production of blastocysts	blq458
In Vitro Brasil	Bos taurus	NCBITaxon	NCBITaxon:9913	blastocyst	UBERON	UBERON:0000358	In vitro production of blastocysts	blq459
In Vitro Brasil	Bos taurus	NCBITaxon	NCBITaxon:9913	blastocyst	UBERON	UBERON:0000358	In vitro production of blastocysts	blq460
In Vitro Brasil	Bos taurus	NCBITaxon	NCBITaxon:9913	blastocyst	UBERON	UBERON:0000358	In vitro production of blastocysts	blq461
In Vitro Brasil	Bos taurus	NCBITaxon	NCBITaxon:9913	blastocyst	UBERON	UBERON:0000358	In vitro production of blastocysts	blq462
In Vitro Brasil	Bos taurus	NCBITaxon	NCBITaxon:9913	blastocyst	UBERON	UBERON:0000358	In vitro production of blastocysts	blq463
In Vitro Brasil	Bos taurus	NCBITaxon	NCBITaxon:9913	blastocyst	UBERON	UBERON:0000358	In vitro production of blastocysts	blq464
In Vitro Brasil	Bos taurus	NCBITaxon	NCBITaxon:9913	blastocyst	UBERON	UBERON:0000358	In vitro production of blastocysts	blq465
In Vitro Brasil	Bos taurus	NCBITaxon	NCBITaxon:9913	blastocyst	UBERON	UBERON:0000358	In vitro production of blastocysts	blq466
In Vitro Brasil	Bos taurus	NCBITaxon	NCBITaxon:9913	blastocyst	UBERON	UBERON:0000358	In vitro production of blastocysts	blq467
In Vitro Brasil	Bos taurus	NCBITaxon	NCBITaxon:9913	blastocyst	UBERON	UBERON:0000358	In vitro production of blastocysts	blq468
In Vitro Brasil	Bos taurus	NCBITaxon	NCBITaxon:9913	blastocyst	UBERON	UBERON:0000358	In vitro production of blastocysts	blq469
In Vitro Brasil	Bos taurus	NCBITaxon	NCBITaxon:9913	blastocyst	UBERON	UBERON:0000358	In vitro production of blastocysts	blq470
In Vitro Brasil	Bos taurus	NCBITaxon	NCBITaxon:9913	blastocyst	UBERON	UBERON:0000358	In vitro production of blastocysts	blq471
In Vitro Brasil	Bos taurus	NCBITaxon	NCBITaxon:9913	blastocyst	UBERON	UBERON:0000358	In vitro production of blastocysts	blq472
In Vitro Brasil	Bos taurus	NCBITaxon	NCBITaxon:9913	blastocyst	UBERON	UBERON:0000358	In vitro production of blastocysts	blq473
In Vitro Brasil	Bos taurus	NCBITaxon	NCBITaxon:9913	blastocyst	UBERON	UBERON:0000358	In vitro production of blastocysts	blq474
In Vitro Brasil	Bos taurus	NCBITaxon	NCBITaxon:9913	blastocyst	UBERON	UBERON:0000358	In vitro production of blastocysts	blq475
In Vitro Brasil	Bos taurus	NCBITaxon	NCBITaxon:9913	blastocyst	UBERON	UBERON:0000358	In vitro production of blastocysts	blq476
In Vitro Brasil	Bos taurus	NCBITaxon	NCBITaxon:9913	blastocyst	UBERON	UBERON:0000358	In vitro production of blastocysts	blq477
In Vitro Brasil	Bos taurus	NCBITaxon	NCBITaxon:9913	blastocyst	UBERON	UBERON:0000358	In vitro production of blastocysts	blq478
In Vitro Brasil	Bos taurus	NCBITaxon	NCBITaxon:9913	blastocyst	UBERON	UBERON:0000358	In vitro production of blastocysts	blq479
In Vitro Brasil	Bos taurus	NCBITaxon	NCBITaxon:9913	blastocyst	UBERON	UBERON:0000358	In vitro production of blastocysts	blq480
In Vitro Brasil	Bos taurus	NCBITaxon	NCBITaxon:9913	blastocyst	UBERON	UBERON:0000358	In vitro production of blastocysts	blq481
In Vitro Brasil	Bos taurus	NCBITaxon	NCBITaxon:9913	blastocyst	UBERON	UBERON:0000358	In vitro production of blastocysts	blq482
