# Supplementary material for: Automatized image processing of bovine blastocysts produced in vitro for quantitative variable determination
Source: Sci Data. 2017 Dec 19;4:170192. doi: 10.1038/sdata.2017.192 (PMC5735923; doi:10.1038/sdata.2017.192)
Supplement: Supplementary file 1 [file sdata2017192-isa1.zip › a_assay_Nogueira.txt]

Sample Name	Protocol REF	Parameter Value[instrument]	Parameter Value[manufacturer]	Assay Name	Raw Data File	Comment[Data Repository]	Comment[Data Record Accession]	Comment[Data Record URI]	Protocol REF	Derived Data File	Comment[Data Repository]	Comment[Data Record Accession]	Comment[Data Record URI]
blq1	Embryo image capture and embryologists classifications	IX71	Olympus	blq1_processing	blq1.jpg	figshare	doi:10.6084/m9.figshare.c.3825241	https://doi.org/10.6084/m9.figshare.c.3825241	Image processing	Quantitative variables and classification of bovine blastocysts.xls	figshare	doi:10.6084/m9.figshare.c.3825241	https://doi.org/10.6084/m9.figshare.c.3825241
blq2	Embryo image capture and embryologists classifications	IX71	Olympus	blq2_processing	blq2.jpg	figshare	doi:10.6084/m9.figshare.c.3825241	https://doi.org/10.6084/m9.figshare.c.3825241	Image processing	Quantitative variables and classification of bovine blastocysts.xls	figshare	doi:10.6084/m9.figshare.c.3825241	https://doi.org/10.6084/m9.figshare.c.3825241
blq3	Embryo image capture and embryologists classifications	IX71	Olympus	blq3_processing	blq3.jpg	figshare	doi:10.6084/m9.figshare.c.3825241	https://doi.org/10.6084/m9.figshare.c.3825241	Image processing	Quantitative variables and classification of bovine blastocysts.xls	figshare	doi:10.6084/m9.figshare.c.3825241	https://doi.org/10.6084/m9.figshare.c.3825241
blq4	Embryo image capture and embryologists classifications	IX71	Olympus	blq4_processing	blq4.jpg	figshare	doi:10.6084/m9.figshare.c.3825241	https://doi.org/10.6084/m9.figshare.c.3825241	Image processing	Quantitative variables and classification of bovine blastocysts.xls	figshare	doi:10.6084/m9.figshare.c.3825241	https://doi.org/10.6084/m9.figshare.c.3825241
blq5	Embryo image capture and embryologists classifications	IX71	Olympus	blq5_processing	blq5.jpg	figshare	doi:10.6084/m9.figshare.c.3825241	https://doi.org/10.6084/m9.figshare.c.3825241	Image processing	Quantitative variables and classification of bovine blastocysts.xls	figshare	doi:10.6084/m9.figshare.c.3825241	https://doi.org/10.6084/m9.figshare.c.3825241
blq6	Embryo image capture and embryologists classifications	IX71	Olympus	blq6_processing	blq6.jpg	figshare	doi:10.6084/m9.figshare.c.3825241	https://doi.org/10.6084/m9.figshare.c.3825241	Image processing	Quantitative variables and classification of bovine blastocysts.xls	figshare	doi:10.6084/m9.figshare.c.3825241	https://doi.org/10.6084/m9.figshare.c.3825241
blq7	Embryo image capture and embryologists classifications	IX71	Olympus	blq7_processing	blq7.jpg	figshare	doi:10.6084/m9.figshare.c.3825241	https://doi.org/10.6084/m9.figshare.c.3825241	Image processing	Quantitative variables and classification of bovine blastocysts.xls	figshare	doi:10.6084/m9.figshare.c.3825241	https://doi.org/10.6084/m9.figshare.c.3825241
blq8	Embryo image capture and embryologists classifications	IX71	Olympus	blq8_processing	blq8.jpg	figshare	doi:10.6084/m9.figshare.c.3825241	https://doi.org/10.6084/m9.figshare.c.3825241	Image processing	Quantitative variables and classification of bovine blastocysts.xls	figshare	doi:10.6084/m9.figshare.c.3825241	https://doi.org/10.6084/m9.figshare.c.3825241
blq9	Embryo image capture and embryologists classifications	IX71	Olympus	blq9_processing	blq9.jpg	figshare	doi:10.6084/m9.figshare.c.3825241	https://doi.org/10.6084/m9.figshare.c.3825241	Image processing	Quantitative variables and classification of bovine blastocysts.xls	figshare	doi:10.6084/m9.figshare.c.3825241	https://doi.org/10.6084/m9.figshare.c.3825241
blq10	Embryo image capture and embryologists classifications	IX71	Olympus	blq10_processing	blq10.jpg	figshare	doi:10.6084/m9.figshare.c.3825241	https://doi.org/10.6084/m9.figshare.c.3825241	Image processing	Quantitative variables and classification of bovine blastocysts.xls	figshare	doi:10.6084/m9.figshare.c.3825241	https://doi.org/10.6084/m9.figshare.c.3825241
blq11	Embryo image capture and embryologists classifications	IX71	Olympus	blq11_processing	blq11.jpg	figshare	doi:10.6084/m9.figshare.c.3825241	https://doi.org/10.6084/m9.figshare.c.3825241	Image processing	Quantitative variables and classification of bovine blastocysts.xls	figshare	doi:10.6084/m9.figshare.c.3825241	https://doi.org/10.6084/m9.figshare.c.3825241
blq12	Embryo image capture and embryologists classifications	IX71	Olympus	blq12_processing	blq12.jpg	figshare	doi:10.6084/m9.figshare.c.3825241	https://doi.org/10.6084/m9.figshare.c.3825241	Image processing	Quantitative variables and classification of bovine blastocysts.xls	figshare	doi:10.6084/m9.figshare.c.3825241	https://doi.org/10.6084/m9.figshare.c.3825241
blq13	Embryo image capture and embryologists classifications	IX71	Olympus	blq13_processing	blq13.jpg	figshare	doi:10.6084/m9.figshare.c.3825241	https://doi.org/10.6084/m9.figshare.c.3825241	Image processing	Quantitative variables and classification of bovine blastocysts.xls	figshare	doi:10.6084/m9.figshare.c.3825241	https://doi.org/10.6084/m9.figshare.c.3825241
blq14	Embryo image capture and embryologists classifications	IX71	Olympus	blq14_processing	blq14.jpg	figshare	doi:10.6084/m9.figshare.c.3825241	https://doi.org/10.6084/m9.figshare.c.3825241	Image processing	Quantitative variables and classification of bovine blastocysts.xls	figshare	doi:10.6084/m9.figshare.c.3825241	https://doi.org/10.6084/m9.figshare.c.3825241
blq15	Embryo image capture and embryologists classifications	IX71	Olympus	blq15_processing	blq15.jpg	figshare	doi:10.6084/m9.figshare.c.3825241	https://doi.org/10.6084/m9.figshare.c.3825241	Image processing	Quantitative variables and classification of bovine blastocysts.xls	figshare	doi:10.6084/m9.figshare.c.3825241	https://doi.org/10.6084/m9.figshare.c.3825241
blq16	Embryo image capture and embryologists classifications	IX71	Olympus	blq16_processing	blq16.jpg	figshare	doi:10.6084/m9.figshare.c.3825241	https://doi.org/10.6084/m9.figshare.c.3825241	Image processing	Quantitative variables and classification of bovine blastocysts.xls	figshare	doi:10.6084/m9.figshare.c.3825241	https://doi.org/10.6084/m9.figshare.c.3825241
blq17	Embryo image capture and embryologists classifications	IX71	Olympus	blq17_processing	blq17.jpg	figshare	doi:10.6084/m9.figshare.c.3825241	https://doi.org/10.6084/m9.figshare.c.3825241	Image processing	Quantitative variables and classification of bovine blastocysts.xls	figshare	doi:10.6084/m9.figshare.c.3825241	https://doi.org/10.6084/m9.figshare.c.3825241
blq18	Embryo image capture and embryologists classifications	IX71	Olympus	blq18_processing	blq18.jpg	figshare	doi:10.6084/m9.figshare.c.3825241	https://doi.org/10.6084/m9.figshare.c.3825241	Image processing	Quantitative variables and classification of bovine blastocysts.xls	figshare	doi:10.6084/m9.figshare.c.3825241	https://doi.org/10.6084/m9.figshare.c.3825241
blq19	Embryo image capture and embryologists classifications	IX71	Olympus	blq19_processing	blq19.jpg	figshare	doi:10.6084/m9.figshare.c.3825241	https://doi.org/10.6084/m9.figshare.c.3825241	Image processing	Quantitative variables and classification of bovine blastocysts.xls	figshare	doi:10.6084/m9.figshare.c.3825241	https://doi.org/10.6084/m9.figshare.c.3825241
blq20	Embryo image capture and embryologists classifications	IX71	Olympus	blq20_processing	blq20.jpg	figshare	doi:10.6084/m9.figshare.c.3825241	https://doi.org/10.6084/m9.figshare.c.3825241	Image processing	Quantitative variables and classification of bovine blastocysts.xls	figshare	doi:10.6084/m9.figshare.c.3825241	https://doi.org/10.6084/m9.figshare.c.3825241
blq21	Embryo image capture and embryologists classifications	IX71	Olympus	blq21_processing	blq21.jpg	figshare	doi:10.6084/m9.figshare.c.3825241	https://doi.org/10.6084/m9.figshare.c.3825241	Image processing	Quantitative variables and classification of bovine blastocysts.xls	figshare	doi:10.6084/m9.figshare.c.3825241	https://doi.org/10.6084/m9.figshare.c.3825241
blq22	Embryo image capture and embryologists classifications	IX71	Olympus	blq22_processing	blq22.jpg	figshare	doi:10.6084/m9.figshare.c.3825241	https://doi.org/10.6084/m9.figshare.c.3825241	Image processing	Quantitative variables and classification of bovine blastocysts.xls	figshare	doi:10.6084/m9.figshare.c.3825241	https://doi.org/10.6084/m9.figshare.c.3825241
blq23	Embryo image capture and embryologists classifications	IX71	Olympus	blq23_processing	blq23.jpg	figshare	doi:10.6084/m9.figshare.c.3825241	https://doi.org/10.6084/m9.figshare.c.3825241	Image processing	Quantitative variables and classification of bovine blastocysts.xls	figshare	doi:10.6084/m9.figshare.c.3825241	https://doi.org/10.6084/m9.figshare.c.3825241
blq24	Embryo image capture and embryologists classifications	IX71	Olympus	blq24_processing	blq24.jpg	figshare	doi:10.6084/m9.figshare.c.3825241	https://doi.org/10.6084/m9.figshare.c.3825241	Image processing	Quantitative variables and classification of bovine blastocysts.xls	figshare	doi:10.6084/m9.figshare.c.3825241	https://doi.org/10.6084/m9.figshare.c.3825241
blq25	Embryo image capture and embryologists classifications	IX71	Olympus	blq25_processing	blq25.jpg	figshare	doi:10.6084/m9.figshare.c.3825241	https://doi.org/10.6084/m9.figshare.c.3825241	Image processing	Quantitative variables and classification of bovine blastocysts.xls	figshare	doi:10.6084/m9.figshare.c.3825241	https://doi.org/10.6084/m9.figshare.c.3825241
blq26	Embryo image capture and embryologists classifications	IX71	Olympus	blq26_processing	blq26.jpg	figshare	doi:10.6084/m9.figshare.c.3825241	https://doi.org/10.6084/m9.figshare.c.3825241	Image processing	Quantitative variables and classification of bovine blastocysts.xls	figshare	doi:10.6084/m9.figshare.c.3825241	https://doi.org/10.6084/m9.figshare.c.3825241
blq27	Embryo image capture and embryologists classifications	IX71	Olympus	blq27_processing	blq27.jpg	figshare	doi:10.6084/m9.figshare.c.3825241	https://doi.org/10.6084/m9.figshare.c.3825241	Image processing	Quantitative variables and classification of bovine blastocysts.xls	figshare	doi:10.6084/m9.figshare.c.3825241	https://doi.org/10.6084/m9.figshare.c.3825241
blq28	Embryo image capture and embryologists classifications	IX71	Olympus	blq28_processing	blq28.jpg	figshare	doi:10.6084/m9.figshare.c.3825241	https://doi.org/10.6084/m9.figshare.c.3825241	Image processing	Quantitative variables and classification of bovine blastocysts.xls	figshare	doi:10.6084/m9.figshare.c.3825241	https://doi.org/10.6084/m9.figshare.c.3825241
blq29	Embryo image capture and embryologists classifications	IX71	Olympus	blq29_processing	blq29.jpg	figshare	doi:10.6084/m9.figshare.c.3825241	https://doi.org/10.6084/m9.figshare.c.3825241	Image processing	Quantitative variables and classification of bovine blastocysts.xls	figshare	doi:10.6084/m9.figshare.c.3825241	https://doi.org/10.6084/m9.figshare.c.3825241
blq30	Embryo image capture and embryologists classifications	IX71	Olympus	blq30_processing	blq30.jpg	figshare	doi:10.6084/m9.figshare.c.3825241	https://doi.org/10.6084/m9.figshare.c.3825241	Image processing	Quantitative variables and classification of bovine blastocysts.xls	figshare	doi:10.6084/m9.figshare.c.3825241	https://doi.org/10.6084/m9.figshare.c.3825241
blq31	Embryo image capture and embryologists classifications	IX71	Olympus	blq31_processing	blq31.jpg	figshare	doi:10.6084/m9.figshare.c.3825241	https://doi.org/10.6084/m9.figshare.c.3825241	Image processing	Quantitative variables and classification of bovine blastocysts.xls	figshare	doi:10.6084/m9.figshare.c.3825241	https://doi.org/10.6084/m9.figshare.c.3825241
blq32	Embryo image capture and embryologists classifications	IX71	Olympus	blq32_processing	blq32.jpg	figshare	doi:10.6084/m9.figshare.c.3825241	https://doi.org/10.6084/m9.figshare.c.3825241	Image processing	Quantitative variables and classification of bovine blastocysts.xls	figshare	doi:10.6084/m9.figshare.c.3825241	https://doi.org/10.6084/m9.figshare.c.3825241
blq33	Embryo image capture and embryologists classifications	IX71	Olympus	blq33_processing	blq33.jpg	figshare	doi:10.6084/m9.figshare.c.3825241	https://doi.org/10.6084/m9.figshare.c.3825241	Image processing	Quantitative variables and classification of bovine blastocysts.xls	figshare	doi:10.6084/m9.figshare.c.3825241	https://doi.org/10.6084/m9.figshare.c.3825241
blq34	Embryo image capture and embryologists classifications	IX71	Olympus	blq34_processing	blq34.jpg	figshare	doi:10.6084/m9.figshare.c.3825241	https://doi.org/10.6084/m9.figshare.c.3825241	Image processing	Quantitative variables and classification of bovine blastocysts.xls	figshare	doi:10.6084/m9.figshare.c.3825241	https://doi.org/10.6084/m9.figshare.c.3825241
blq35	Embryo image capture and embryologists classifications	IX71	Olympus	blq35_processing	blq35.jpg	figshare	doi:10.6084/m9.figshare.c.3825241	https://doi.org/10.6084/m9.figshare.c.3825241	Image processing	Quantitative variables and classification of bovine blastocysts.xls	figshare	doi:10.6084/m9.figshare.c.3825241	https://doi.org/10.6084/m9.figshare.c.3825241
blq36	Embryo image capture and embryologists classifications	IX71	Olympus	blq36_processing	blq36.jpg	figshare	doi:10.6084/m9.figshare.c.3825241	https://doi.org/10.6084/m9.figshare.c.3825241	Image processing	Quantitative variables and classification of bovine blastocysts.xls	figshare	doi:10.6084/m9.figshare.c.3825241	https://doi.org/10.6084/m9.figshare.c.3825241
blq37	Embryo image capture and embryologists classifications	IX71	Olympus	blq37_processing	blq37.jpg	figshare	doi:10.6084/m9.figshare.c.3825241	https://doi.org/10.6084/m9.figshare.c.3825241	Image processing	Quantitative variables and classification of bovine blastocysts.xls	figshare	doi:10.6084/m9.figshare.c.3825241	https://doi.org/10.6084/m9.figshare.c.3825241
blq38	Embryo image capture and embryologists classifications	IX71	Olympus	blq38_processing	blq38.jpg	figshare	doi:10.6084/m9.figshare.c.3825241	https://doi.org/10.6084/m9.figshare.c.3825241	Image processing	Quantitative variables and classification of bovine blastocysts.xls	figshare	doi:10.6084/m9.figshare.c.3825241	https://doi.org/10.6084/m9.figshare.c.3825241
blq39	Embryo image capture and embryologists classifications	IX71	Olympus	blq39_processing	blq39.jpg	figshare	doi:10.6084/m9.figshare.c.3825241	https://doi.org/10.6084/m9.figshare.c.3825241	Image processing	Quantitative variables and classification of bovine blastocysts.xls	figshare	doi:10.6084/m9.figshare.c.3825241	https://doi.org/10.6084/m9.figshare.c.3825241
blq40	Embryo image capture and embryologists classifications	IX71	Olympus	blq40_processing	blq40.jpg	figshare	doi:10.6084/m9.figshare.c.3825241	https://doi.org/10.6084/m9.figshare.c.3825241	Image processing	Quantitative variables and classification of bovine blastocysts.xls	figshare	doi:10.6084/m9.figshare.c.3825241	https://doi.org/10.6084/m9.figshare.c.3825241
blq41	Embryo image capture and embryologists classifications	IX71	Olympus	blq41_processing	blq41.jpg	figshare	doi:10.6084/m9.figshare.c.3825241	https://doi.org/10.6084/m9.figshare.c.3825241	Image processing	Quantitative variables and classification of bovine blastocysts.xls	figshare	doi:10.6084/m9.figshare.c.3825241	https://doi.org/10.6084/m9.figshare.c.3825241
blq42	Embryo image capture and embryologists classifications	IX71	Olympus	blq42_processing	blq42.jpg	figshare	doi:10.6084/m9.figshare.c.3825241	https://doi.org/10.6084/m9.figshare.c.3825241	Image processing	Quantitative variables and classification of bovine blastocysts.xls	figshare	doi:10.6084/m9.figshare.c.3825241	https://doi.org/10.6084/m9.figshare.c.3825241
blq43	Embryo image capture and embryologists classifications	IX71	Olympus	blq43_processing	blq43.jpg	figshare	doi:10.6084/m9.figshare.c.3825241	https://doi.org/10.6084/m9.figshare.c.3825241	Image processing	Quantitative variables and classification of bovine blastocysts.xls	figshare	doi:10.6084/m9.figshare.c.3825241	https://doi.org/10.6084/m9.figshare.c.3825241
blq44	Embryo image capture and embryologists classifications	IX71	Olympus	blq44_processing	blq44.jpg	figshare	doi:10.6084/m9.figshare.c.3825241	https://doi.org/10.6084/m9.figshare.c.3825241	Image processing	Quantitative variables and classification of bovine blastocysts.xls	figshare	doi:10.6084/m9.figshare.c.3825241	https://doi.org/10.6084/m9.figshare.c.3825241
blq45	Embryo image capture and embryologists classifications	IX71	Olympus	blq45_processing	blq45.jpg	figshare	doi:10.6084/m9.figshare.c.3825241	https://doi.org/10.6084/m9.figshare.c.3825241	Image processing	Quantitative variables and classification of bovine blastocysts.xls	figshare	doi:10.6084/m9.figshare.c.3825241	https://doi.org/10.6084/m9.figshare.c.3825241
blq46	Embryo image capture and embryologists classifications	IX71	Olympus	blq46_processing	blq46.jpg	figshare	doi:10.6084/m9.figshare.c.3825241	https://doi.org/10.6084/m9.figshare.c.3825241	Image processing	Quantitative variables and classification of bovine blastocysts.xls	figshare	doi:10.6084/m9.figshare.c.3825241	https://doi.org/10.6084/m9.figshare.c.3825241
blq47	Embryo image capture and embryologists classifications	IX71	Olympus	blq47_processing	blq47.jpg	figshare	doi:10.6084/m9.figshare.c.3825241	https://doi.org/10.6084/m9.figshare.c.3825241	Image processing	Quantitative variables and classification of bovine blastocysts.xls	figshare	doi:10.6084/m9.figshare.c.3825241	https://doi.org/10.6084/m9.figshare.c.3825241
blq48	Embryo image capture and embryologists classifications	IX71	Olympus	blq48_processing	blq48.jpg	figshare	doi:10.6084/m9.figshare.c.3825241	https://doi.org/10.6084/m9.figshare.c.3825241	Image processing	Quantitative variables and classification of bovine blastocysts.xls	figshare	doi:10.6084/m9.figshare.c.3825241	https://doi.org/10.6084/m9.figshare.c.3825241
blq49	Embryo image capture and embryologists classifications	IX71	Olympus	blq49_processing	blq49.jpg	figshare	doi:10.6084/m9.figshare.c.3825241	https://doi.org/10.6084/m9.figshare.c.3825241	Image processing	Quantitative variables and classification of bovine blastocysts.xls	figshare	doi:10.6084/m9.figshare.c.3825241	https://doi.org/10.6084/m9.figshare.c.3825241
blq50	Embryo image capture and embryologists classifications	IX71	Olympus	blq50_processing	blq50.jpg	figshare	doi:10.6084/m9.figshare.c.3825241	https://doi.org/10.6084/m9.figshare.c.3825241	Image processing	Quantitative variables and classification of bovine blastocysts.xls	figshare	doi:10.6084/m9.figshare.c.3825241	https://doi.org/10.6084/m9.figshare.c.3825241
blq51	Embryo image capture and embryologists classifications	IX71	Olympus	blq51_processing	blq51.jpg	figshare	doi:10.6084/m9.figshare.c.3825241	https://doi.org/10.6084/m9.figshare.c.3825241	Image processing	Quantitative variables and classification of bovine blastocysts.xls	figshare	doi:10.6084/m9.figshare.c.3825241	https://doi.org/10.6084/m9.figshare.c.3825241
blq52	Embryo image capture and embryologists classifications	IX71	Olympus	blq52_processing	blq52.jpg	figshare	doi:10.6084/m9.figshare.c.3825241	https://doi.org/10.6084/m9.figshare.c.3825241	Image processing	Quantitative variables and classification of bovine blastocysts.xls	figshare	doi:10.6084/m9.figshare.c.3825241	https://doi.org/10.6084/m9.figshare.c.3825241
blq53	Embryo image capture and embryologists classifications	IX71	Olympus	blq53_processing	blq53.jpg	figshare	doi:10.6084/m9.figshare.c.3825241	https://doi.org/10.6084/m9.figshare.c.3825241	Image processing	Quantitative variables and classification of bovine blastocysts.xls	figshare	doi:10.6084/m9.figshare.c.3825241	https://doi.org/10.6084/m9.figshare.c.3825241
blq54	Embryo image capture and embryologists classifications	IX71	Olympus	blq54_processing	blq54.jpg	figshare	doi:10.6084/m9.figshare.c.3825241	https://doi.org/10.6084/m9.figshare.c.3825241	Image processing	Quantitative variables and classification of bovine blastocysts.xls	figshare	doi:10.6084/m9.figshare.c.3825241	https://doi.org/10.6084/m9.figshare.c.3825241
blq55	Embryo image capture and embryologists classifications	IX71	Olympus	blq55_processing	blq55.jpg	figshare	doi:10.6084/m9.figshare.c.3825241	https://doi.org/10.6084/m9.figshare.c.3825241	Image processing	Quantitative variables and classification of bovine blastocysts.xls	figshare	doi:10.6084/m9.figshare.c.3825241	https://doi.org/10.6084/m9.figshare.c.3825241
blq56	Embryo image capture and embryologists classifications	IX71	Olympus	blq56_processing	blq56.jpg	figshare	doi:10.6084/m9.figshare.c.3825241	https://doi.org/10.6084/m9.figshare.c.3825241	Image processing	Quantitative variables and classification of bovine blastocysts.xls	figshare	doi:10.6084/m9.figshare.c.3825241	https://doi.org/10.6084/m9.figshare.c.3825241
blq57	Embryo image capture and embryologists classifications	IX71	Olympus	blq57_processing	blq57.jpg	figshare	doi:10.6084/m9.figshare.c.3825241	https://doi.org/10.6084/m9.figshare.c.3825241	Image processing	Quantitative variables and classification of bovine blastocysts.xls	figshare	doi:10.6084/m9.figshare.c.3825241	https://doi.org/10.6084/m9.figshare.c.3825241
blq58	Embryo image capture and embryologists classifications	IX71	Olympus	blq58_processing	blq58.jpg	figshare	doi:10.6084/m9.figshare.c.3825241	https://doi.org/10.6084/m9.figshare.c.3825241	Image processing	Quantitative variables and classification of bovine blastocysts.xls	figshare	doi:10.6084/m9.figshare.c.3825241	https://doi.org/10.6084/m9.figshare.c.3825241
blq59	Embryo image capture and embryologists classifications	IX71	Olympus	blq59_processing	blq59.jpg	figshare	doi:10.6084/m9.figshare.c.3825241	https://doi.org/10.6084/m9.figshare.c.3825241	Image processing	Quantitative variables and classification of bovine blastocysts.xls	figshare	doi:10.6084/m9.figshare.c.3825241	https://doi.org/10.6084/m9.figshare.c.3825241
blq60	Embryo image capture and embryologists classifications	IX71	Olympus	blq60_processing	blq60.jpg	figshare	doi:10.6084/m9.figshare.c.3825241	https://doi.org/10.6084/m9.figshare.c.3825241	Image processing	Quantitative variables and classification of bovine blastocysts.xls	figshare	doi:10.6084/m9.figshare.c.3825241	https://doi.org/10.6084/m9.figshare.c.3825241
blq61	Embryo image capture and embryologists classifications	IX71	Olympus	blq61_processing	blq61.jpg	figshare	doi:10.6084/m9.figshare.c.3825241	https://doi.org/10.6084/m9.figshare.c.3825241	Image processing	Quantitative variables and classification of bovine blastocysts.xls	figshare	doi:10.6084/m9.figshare.c.3825241	https://doi.org/10.6084/m9.figshare.c.3825241
blq62	Embryo image capture and embryologists classifications	IX71	Olympus	blq62_processing	blq62.jpg	figshare	doi:10.6084/m9.figshare.c.3825241	https://doi.org/10.6084/m9.figshare.c.3825241	Image processing	Quantitative variables and classification of bovine blastocysts.xls	figshare	doi:10.6084/m9.figshare.c.3825241	https://doi.org/10.6084/m9.figshare.c.3825241
blq63	Embryo image capture and embryologists classifications	IX71	Olympus	blq63_processing	blq63.jpg	figshare	doi:10.6084/m9.figshare.c.3825241	https://doi.org/10.6084/m9.figshare.c.3825241	Image processing	Quantitative variables and classification of bovine blastocysts.xls	figshare	doi:10.6084/m9.figshare.c.3825241	https://doi.org/10.6084/m9.figshare.c.3825241
blq64	Embryo image capture and embryologists classifications	IX71	Olympus	blq64_processing	blq64.jpg	figshare	doi:10.6084/m9.figshare.c.3825241	https://doi.org/10.6084/m9.figshare.c.3825241	Image processing	Quantitative variables and classification of bovine blastocysts.xls	figshare	doi:10.6084/m9.figshare.c.3825241	https://doi.org/10.6084/m9.figshare.c.3825241
blq65	Embryo image capture and embryologists classifications	IX71	Olympus	blq65_processing	blq65.jpg	figshare	doi:10.6084/m9.figshare.c.3825241	https://doi.org/10.6084/m9.figshare.c.3825241	Image processing	Quantitative variables and classification of bovine blastocysts.xls	figshare	doi:10.6084/m9.figshare.c.3825241	https://doi.org/10.6084/m9.figshare.c.3825241
blq66	Embryo image capture and embryologists classifications	IX71	Olympus	blq66_processing	blq66.jpg	figshare	doi:10.6084/m9.figshare.c.3825241	https://doi.org/10.6084/m9.figshare.c.3825241	Image processing	Quantitative variables and classification of bovine blastocysts.xls	figshare	doi:10.6084/m9.figshare.c.3825241	https://doi.org/10.6084/m9.figshare.c.3825241
blq67	Embryo image capture and embryologists classifications	IX71	Olympus	blq67_processing	blq67.jpg	figshare	doi:10.6084/m9.figshare.c.3825241	https://doi.org/10.6084/m9.figshare.c.3825241	Image processing	Quantitative variables and classification of bovine blastocysts.xls	figshare	doi:10.6084/m9.figshare.c.3825241	https://doi.org/10.6084/m9.figshare.c.3825241
blq68	Embryo image capture and embryologists classifications	IX71	Olympus	blq68_processing	blq68.jpg	figshare	doi:10.6084/m9.figshare.c.3825241	https://doi.org/10.6084/m9.figshare.c.3825241	Image processing	Quantitative variables and classification of bovine blastocysts.xls	figshare	doi:10.6084/m9.figshare.c.3825241	https://doi.org/10.6084/m9.figshare.c.3825241
blq69	Embryo image capture and embryologists classifications	IX71	Olympus	blq69_processing	blq69.jpg	figshare	doi:10.6084/m9.figshare.c.3825241	https://doi.org/10.6084/m9.figshare.c.3825241	Image processing	Quantitative variables and classification of bovine blastocysts.xls	figshare	doi:10.6084/m9.figshare.c.3825241	https://doi.org/10.6084/m9.figshare.c.3825241
blq70	Embryo image capture and embryologists classifications	IX71	Olympus	blq70_processing	blq70.jpg	figshare	doi:10.6084/m9.figshare.c.3825241	https://doi.org/10.6084/m9.figshare.c.3825241	Image processing	Quantitative variables and classification of bovine blastocysts.xls	figshare	doi:10.6084/m9.figshare.c.3825241	https://doi.org/10.6084/m9.figshare.c.3825241
blq71	Embryo image capture and embryologists classifications	IX71	Olympus	blq71_processing	blq71.jpg	figshare	doi:10.6084/m9.figshare.c.3825241	https://doi.org/10.6084/m9.figshare.c.3825241	Image processing	Quantitative variables and classification of bovine blastocysts.xls	figshare	doi:10.6084/m9.figshare.c.3825241	https://doi.org/10.6084/m9.figshare.c.3825241
blq72	Embryo image capture and embryologists classifications	IX71	Olympus	blq72_processing	blq72.jpg	figshare	doi:10.6084/m9.figshare.c.3825241	https://doi.org/10.6084/m9.figshare.c.3825241	Image processing	Quantitative variables and classification of bovine blastocysts.xls	figshare	doi:10.6084/m9.figshare.c.3825241	https://doi.org/10.6084/m9.figshare.c.3825241
blq73	Embryo image capture and embryologists classifications	IX71	Olympus	blq73_processing	blq73.jpg	figshare	doi:10.6084/m9.figshare.c.3825241	https://doi.org/10.6084/m9.figshare.c.3825241	Image processing	Quantitative variables and classification of bovine blastocysts.xls	figshare	doi:10.6084/m9.figshare.c.3825241	https://doi.org/10.6084/m9.figshare.c.3825241
blq74	Embryo image capture and embryologists classifications	IX71	Olympus	blq74_processing	blq74.jpg	figshare	doi:10.6084/m9.figshare.c.3825241	https://doi.org/10.6084/m9.figshare.c.3825241	Image processing	Quantitative variables and classification of bovine blastocysts.xls	figshare	doi:10.6084/m9.figshare.c.3825241	https://doi.org/10.6084/m9.figshare.c.3825241
blq75	Embryo image capture and embryologists classifications	IX71	Olympus	blq75_processing	blq75.jpg	figshare	doi:10.6084/m9.figshare.c.3825241	https://doi.org/10.6084/m9.figshare.c.3825241	Image processing	Quantitative variables and classification of bovine blastocysts.xls	figshare	doi:10.6084/m9.figshare.c.3825241	https://doi.org/10.6084/m9.figshare.c.3825241
blq76	Embryo image capture and embryologists classifications	IX71	Olympus	blq76_processing	blq76.jpg	figshare	doi:10.6084/m9.figshare.c.3825241	https://doi.org/10.6084/m9.figshare.c.3825241	Image processing	Quantitative variables and classification of bovine blastocysts.xls	figshare	doi:10.6084/m9.figshare.c.3825241	https://doi.org/10.6084/m9.figshare.c.3825241
blq77	Embryo image capture and embryologists classifications	IX71	Olympus	blq77_processing	blq77.jpg	figshare	doi:10.6084/m9.figshare.c.3825241	https://doi.org/10.6084/m9.figshare.c.3825241	Image processing	Quantitative variables and classification of bovine blastocysts.xls	figshare	doi:10.6084/m9.figshare.c.3825241	https://doi.org/10.6084/m9.figshare.c.3825241
blq78	Embryo image capture and embryologists classifications	IX71	Olympus	blq78_processing	blq78.jpg	figshare	doi:10.6084/m9.figshare.c.3825241	https://doi.org/10.6084/m9.figshare.c.3825241	Image processing	Quantitative variables and classification of bovine blastocysts.xls	figshare	doi:10.6084/m9.figshare.c.3825241	https://doi.org/10.6084/m9.figshare.c.3825241
blq79	Embryo image capture and embryologists classifications	IX71	Olympus	blq79_processing	blq79.jpg	figshare	doi:10.6084/m9.figshare.c.3825241	https://doi.org/10.6084/m9.figshare.c.3825241	Image processing	Quantitative variables and classification of bovine blastocysts.xls	figshare	doi:10.6084/m9.figshare.c.3825241	https://doi.org/10.6084/m9.figshare.c.3825241
blq80	Embryo image capture and embryologists classifications	IX71	Olympus	blq80_processing	blq80.jpg	figshare	doi:10.6084/m9.figshare.c.3825241	https://doi.org/10.6084/m9.figshare.c.3825241	Image processing	Quantitative variables and classification of bovine blastocysts.xls	figshare	doi:10.6084/m9.figshare.c.3825241	https://doi.org/10.6084/m9.figshare.c.3825241
blq81	Embryo image capture and embryologists classifications	IX71	Olympus	blq81_processing	blq81.jpg	figshare	doi:10.6084/m9.figshare.c.3825241	https://doi.org/10.6084/m9.figshare.c.3825241	Image processing	Quantitative variables and classification of bovine blastocysts.xls	figshare	doi:10.6084/m9.figshare.c.3825241	https://doi.org/10.6084/m9.figshare.c.3825241
blq82	Embryo image capture and embryologists classifications	IX71	Olympus	blq82_processing	blq82.jpg	figshare	doi:10.6084/m9.figshare.c.3825241	https://doi.org/10.6084/m9.figshare.c.3825241	Image processing	Quantitative variables and classification of bovine blastocysts.xls	figshare	doi:10.6084/m9.figshare.c.3825241	https://doi.org/10.6084/m9.figshare.c.3825241
blq83	Embryo image capture and embryologists classifications	IX71	Olympus	blq83_processing	blq83.jpg	figshare	doi:10.6084/m9.figshare.c.3825241	https://doi.org/10.6084/m9.figshare.c.3825241	Image processing	Quantitative variables and classification of bovine blastocysts.xls	figshare	doi:10.6084/m9.figshare.c.3825241	https://doi.org/10.6084/m9.figshare.c.3825241
blq84	Embryo image capture and embryologists classifications	IX71	Olympus	blq84_processing	blq84.jpg	figshare	doi:10.6084/m9.figshare.c.3825241	https://doi.org/10.6084/m9.figshare.c.3825241	Image processing	Quantitative variables and classification of bovine blastocysts.xls	figshare	doi:10.6084/m9.figshare.c.3825241	https://doi.org/10.6084/m9.figshare.c.3825241
blq85	Embryo image capture and embryologists classifications	IX71	Olympus	blq85_processing	blq85.jpg	figshare	doi:10.6084/m9.figshare.c.3825241	https://doi.org/10.6084/m9.figshare.c.3825241	Image processing	Quantitative variables and classification of bovine blastocysts.xls	figshare	doi:10.6084/m9.figshare.c.3825241	https://doi.org/10.6084/m9.figshare.c.3825241
blq86	Embryo image capture and embryologists classifications	IX71	Olympus	blq86_processing	blq86.jpg	figshare	doi:10.6084/m9.figshare.c.3825241	https://doi.org/10.6084/m9.figshare.c.3825241	Image processing	Quantitative variables and classification of bovine blastocysts.xls	figshare	doi:10.6084/m9.figshare.c.3825241	https://doi.org/10.6084/m9.figshare.c.3825241
blq87	Embryo image capture and embryologists classifications	IX71	Olympus	blq87_processing	blq87.jpg	figshare	doi:10.6084/m9.figshare.c.3825241	https://doi.org/10.6084/m9.figshare.c.3825241	Image processing	Quantitative variables and classification of bovine blastocysts.xls	figshare	doi:10.6084/m9.figshare.c.3825241	https://doi.org/10.6084/m9.figshare.c.3825241
blq88	Embryo image capture and embryologists classifications	IX71	Olympus	blq88_processing	blq88.jpg	figshare	doi:10.6084/m9.figshare.c.3825241	https://doi.org/10.6084/m9.figshare.c.3825241	Image processing	Quantitative variables and classification of bovine blastocysts.xls	figshare	doi:10.6084/m9.figshare.c.3825241	https://doi.org/10.6084/m9.figshare.c.3825241
blq89	Embryo image capture and embryologists classifications	IX71	Olympus	blq89_processing	blq89.jpg	figshare	doi:10.6084/m9.figshare.c.3825241	https://doi.org/10.6084/m9.figshare.c.3825241	Image processing	Quantitative variables and classification of bovine blastocysts.xls	figshare	doi:10.6084/m9.figshare.c.3825241	https://doi.org/10.6084/m9.figshare.c.3825241
blq90	Embryo image capture and embryologists classifications	IX71	Olympus	blq90_processing	blq90.jpg	figshare	doi:10.6084/m9.figshare.c.3825241	https://doi.org/10.6084/m9.figshare.c.3825241	Image processing	Quantitative variables and classification of bovine blastocysts.xls	figshare	doi:10.6084/m9.figshare.c.3825241	https://doi.org/10.6084/m9.figshare.c.3825241
blq91	Embryo image capture and embryologists classifications	IX71	Olympus	blq91_processing	blq91.jpg	figshare	doi:10.6084/m9.figshare.c.3825241	https://doi.org/10.6084/m9.figshare.c.3825241	Image processing	Quantitative variables and classification of bovine blastocysts.xls	figshare	doi:10.6084/m9.figshare.c.3825241	https://doi.org/10.6084/m9.figshare.c.3825241
blq92	Embryo image capture and embryologists classifications	IX71	Olympus	blq92_processing	blq92.jpg	figshare	doi:10.6084/m9.figshare.c.3825241	https://doi.org/10.6084/m9.figshare.c.3825241	Image processing	Quantitative variables and classification of bovine blastocysts.xls	figshare	doi:10.6084/m9.figshare.c.3825241	https://doi.org/10.6084/m9.figshare.c.3825241
blq93	Embryo image capture and embryologists classifications	IX71	Olympus	blq93_processing	blq93.jpg	figshare	doi:10.6084/m9.figshare.c.3825241	https://doi.org/10.6084/m9.figshare.c.3825241	Image processing	Quantitative variables and classification of bovine blastocysts.xls	figshare	doi:10.6084/m9.figshare.c.3825241	https://doi.org/10.6084/m9.figshare.c.3825241
blq94	Embryo image capture and embryologists classifications	IX71	Olympus	blq94_processing	blq94.jpg	figshare	doi:10.6084/m9.figshare.c.3825241	https://doi.org/10.6084/m9.figshare.c.3825241	Image processing	Quantitative variables and classification of bovine blastocysts.xls	figshare	doi:10.6084/m9.figshare.c.3825241	https://doi.org/10.6084/m9.figshare.c.3825241
blq95	Embryo image capture and embryologists classifications	IX71	Olympus	blq95_processing	blq95.jpg	figshare	doi:10.6084/m9.figshare.c.3825241	https://doi.org/10.6084/m9.figshare.c.3825241	Image processing	Quantitative variables and classification of bovine blastocysts.xls	figshare	doi:10.6084/m9.figshare.c.3825241	https://doi.org/10.6084/m9.figshare.c.3825241
blq96	Embryo image capture and embryologists classifications	IX71	Olympus	blq96_processing	blq96.jpg	figshare	doi:10.6084/m9.figshare.c.3825241	https://doi.org/10.6084/m9.figshare.c.3825241	Image processing	Quantitative variables and classification of bovine blastocysts.xls	figshare	doi:10.6084/m9.figshare.c.3825241	https://doi.org/10.6084/m9.figshare.c.3825241
blq97	Embryo image capture and embryologists classifications	IX71	Olympus	blq97_processing	blq97.jpg	figshare	doi:10.6084/m9.figshare.c.3825241	https://doi.org/10.6084/m9.figshare.c.3825241	Image processing	Quantitative variables and classification of bovine blastocysts.xls	figshare	doi:10.6084/m9.figshare.c.3825241	https://doi.org/10.6084/m9.figshare.c.3825241
blq98	Embryo image capture and embryologists classifications	IX71	Olympus	blq98_processing	blq98.jpg	figshare	doi:10.6084/m9.figshare.c.3825241	https://doi.org/10.6084/m9.figshare.c.3825241	Image processing	Quantitative variables and classification of bovine blastocysts.xls	figshare	doi:10.6084/m9.figshare.c.3825241	https://doi.org/10.6084/m9.figshare.c.3825241
blq99	Embryo image capture and embryologists classifications	IX71	Olympus	blq99_processing	blq99.jpg	figshare	doi:10.6084/m9.figshare.c.3825241	https://doi.org/10.6084/m9.figshare.c.3825241	Image processing	Quantitative variables and classification of bovine blastocysts.xls	figshare	doi:10.6084/m9.figshare.c.3825241	https://doi.org/10.6084/m9.figshare.c.3825241
blq100	Embryo image capture and embryologists classifications	IX71	Olympus	blq100_processing	blq100.jpg	figshare	doi:10.6084/m9.figshare.c.3825241	https://doi.org/10.6084/m9.figshare.c.3825241	Image processing	Quantitative variables and classification of bovine blastocysts.xls	figshare	doi:10.6084/m9.figshare.c.3825241	https://doi.org/10.6084/m9.figshare.c.3825241
blq101	Embryo image capture and embryologists classifications	IX71	Olympus	blq101_processing	blq101.jpg	figshare	doi:10.6084/m9.figshare.c.3825241	https://doi.org/10.6084/m9.figshare.c.3825241	Image processing	Quantitative variables and classification of bovine blastocysts.xls	figshare	doi:10.6084/m9.figshare.c.3825241	https://doi.org/10.6084/m9.figshare.c.3825241
blq102	Embryo image capture and embryologists classifications	IX71	Olympus	blq102_processing	blq102.jpg	figshare	doi:10.6084/m9.figshare.c.3825241	https://doi.org/10.6084/m9.figshare.c.3825241	Image processing	Quantitative variables and classification of bovine blastocysts.xls	figshare	doi:10.6084/m9.figshare.c.3825241	https://doi.org/10.6084/m9.figshare.c.3825241
blq103	Embryo image capture and embryologists classifications	IX71	Olympus	blq103_processing	blq103.jpg	figshare	doi:10.6084/m9.figshare.c.3825241	https://doi.org/10.6084/m9.figshare.c.3825241	Image processing	Quantitative variables and classification of bovine blastocysts.xls	figshare	doi:10.6084/m9.figshare.c.3825241	https://doi.org/10.6084/m9.figshare.c.3825241
blq104	Embryo image capture and embryologists classifications	IX71	Olympus	blq104_processing	blq104.jpg	figshare	doi:10.6084/m9.figshare.c.3825241	https://doi.org/10.6084/m9.figshare.c.3825241	Image processing	Quantitative variables and classification of bovine blastocysts.xls	figshare	doi:10.6084/m9.figshare.c.3825241	https://doi.org/10.6084/m9.figshare.c.3825241
blq105	Embryo image capture and embryologists classifications	IX71	Olympus	blq105_processing	blq105.jpg	figshare	doi:10.6084/m9.figshare.c.3825241	https://doi.org/10.6084/m9.figshare.c.3825241	Image processing	Quantitative variables and classification of bovine blastocysts.xls	figshare	doi:10.6084/m9.figshare.c.3825241	https://doi.org/10.6084/m9.figshare.c.3825241
blq106	Embryo image capture and embryologists classifications	IX71	Olympus	blq106_processing	blq106.jpg	figshare	doi:10.6084/m9.figshare.c.3825241	https://doi.org/10.6084/m9.figshare.c.3825241	Image processing	Quantitative variables and classification of bovine blastocysts.xls	figshare	doi:10.6084/m9.figshare.c.3825241	https://doi.org/10.6084/m9.figshare.c.3825241
blq107	Embryo image capture and embryologists classifications	IX71	Olympus	blq107_processing	blq107.jpg	figshare	doi:10.6084/m9.figshare.c.3825241	https://doi.org/10.6084/m9.figshare.c.3825241	Image processing	Quantitative variables and classification of bovine blastocysts.xls	figshare	doi:10.6084/m9.figshare.c.3825241	https://doi.org/10.6084/m9.figshare.c.3825241
blq108	Embryo image capture and embryologists classifications	IX71	Olympus	blq108_processing	blq108.jpg	figshare	doi:10.6084/m9.figshare.c.3825241	https://doi.org/10.6084/m9.figshare.c.3825241	Image processing	Quantitative variables and classification of bovine blastocysts.xls	figshare	doi:10.6084/m9.figshare.c.3825241	https://doi.org/10.6084/m9.figshare.c.3825241
blq109	Embryo image capture and embryologists classifications	IX71	Olympus	blq109_processing	blq109.jpg	figshare	doi:10.6084/m9.figshare.c.3825241	https://doi.org/10.6084/m9.figshare.c.3825241	Image processing	Quantitative variables and classification of bovine blastocysts.xls	figshare	doi:10.6084/m9.figshare.c.3825241	https://doi.org/10.6084/m9.figshare.c.3825241
blq110	Embryo image capture and embryologists classifications	IX71	Olympus	blq110_processing	blq110.jpg	figshare	doi:10.6084/m9.figshare.c.3825241	https://doi.org/10.6084/m9.figshare.c.3825241	Image processing	Quantitative variables and classification of bovine blastocysts.xls	figshare	doi:10.6084/m9.figshare.c.3825241	https://doi.org/10.6084/m9.figshare.c.3825241
blq111	Embryo image capture and embryologists classifications	IX71	Olympus	blq111_processing	blq111.jpg	figshare	doi:10.6084/m9.figshare.c.3825241	https://doi.org/10.6084/m9.figshare.c.3825241	Image processing	Quantitative variables and classification of bovine blastocysts.xls	figshare	doi:10.6084/m9.figshare.c.3825241	https://doi.org/10.6084/m9.figshare.c.3825241
blq112	Embryo image capture and embryologists classifications	IX71	Olympus	blq112_processing	blq112.jpg	figshare	doi:10.6084/m9.figshare.c.3825241	https://doi.org/10.6084/m9.figshare.c.3825241	Image processing	Quantitative variables and classification of bovine blastocysts.xls	figshare	doi:10.6084/m9.figshare.c.3825241	https://doi.org/10.6084/m9.figshare.c.3825241
blq113	Embryo image capture and embryologists classifications	IX71	Olympus	blq113_processing	blq113.jpg	figshare	doi:10.6084/m9.figshare.c.3825241	https://doi.org/10.6084/m9.figshare.c.3825241	Image processing	Quantitative variables and classification of bovine blastocysts.xls	figshare	doi:10.6084/m9.figshare.c.3825241	https://doi.org/10.6084/m9.figshare.c.3825241
blq114	Embryo image capture and embryologists classifications	IX71	Olympus	blq114_processing	blq114.jpg	figshare	doi:10.6084/m9.figshare.c.3825241	https://doi.org/10.6084/m9.figshare.c.3825241	Image processing	Quantitative variables and classification of bovine blastocysts.xls	figshare	doi:10.6084/m9.figshare.c.3825241	https://doi.org/10.6084/m9.figshare.c.3825241
blq115	Embryo image capture and embryologists classifications	IX71	Olympus	blq115_processing	blq115.jpg	figshare	doi:10.6084/m9.figshare.c.3825241	https://doi.org/10.6084/m9.figshare.c.3825241	Image processing	Quantitative variables and classification of bovine blastocysts.xls	figshare	doi:10.6084/m9.figshare.c.3825241	https://doi.org/10.6084/m9.figshare.c.3825241
blq116	Embryo image capture and embryologists classifications	IX71	Olympus	blq116_processing	blq116.jpg	figshare	doi:10.6084/m9.figshare.c.3825241	https://doi.org/10.6084/m9.figshare.c.3825241	Image processing	Quantitative variables and classification of bovine blastocysts.xls	figshare	doi:10.6084/m9.figshare.c.3825241	https://doi.org/10.6084/m9.figshare.c.3825241
blq117	Embryo image capture and embryologists classifications	IX71	Olympus	blq117_processing	blq117.jpg	figshare	doi:10.6084/m9.figshare.c.3825241	https://doi.org/10.6084/m9.figshare.c.3825241	Image processing	Quantitative variables and classification of bovine blastocysts.xls	figshare	doi:10.6084/m9.figshare.c.3825241	https://doi.org/10.6084/m9.figshare.c.3825241
blq118	Embryo image capture and embryologists classifications	IX71	Olympus	blq118_processing	blq118.jpg	figshare	doi:10.6084/m9.figshare.c.3825241	https://doi.org/10.6084/m9.figshare.c.3825241	Image processing	Quantitative variables and classification of bovine blastocysts.xls	figshare	doi:10.6084/m9.figshare.c.3825241	https://doi.org/10.6084/m9.figshare.c.3825241
blq119	Embryo image capture and embryologists classifications	IX71	Olympus	blq119_processing	blq119.jpg	figshare	doi:10.6084/m9.figshare.c.3825241	https://doi.org/10.6084/m9.figshare.c.3825241	Image processing	Quantitative variables and classification of bovine blastocysts.xls	figshare	doi:10.6084/m9.figshare.c.3825241	https://doi.org/10.6084/m9.figshare.c.3825241
blq120	Embryo image capture and embryologists classifications	IX71	Olympus	blq120_processing	blq120.jpg	figshare	doi:10.6084/m9.figshare.c.3825241	https://doi.org/10.6084/m9.figshare.c.3825241	Image processing	Quantitative variables and classification of bovine blastocysts.xls	figshare	doi:10.6084/m9.figshare.c.3825241	https://doi.org/10.6084/m9.figshare.c.3825241
blq121	Embryo image capture and embryologists classifications	IX71	Olympus	blq121_processing	blq121.jpg	figshare	doi:10.6084/m9.figshare.c.3825241	https://doi.org/10.6084/m9.figshare.c.3825241	Image processing	Quantitative variables and classification of bovine blastocysts.xls	figshare	doi:10.6084/m9.figshare.c.3825241	https://doi.org/10.6084/m9.figshare.c.3825241
blq122	Embryo image capture and embryologists classifications	IX71	Olympus	blq122_processing	blq122.jpg	figshare	doi:10.6084/m9.figshare.c.3825241	https://doi.org/10.6084/m9.figshare.c.3825241	Image processing	Quantitative variables and classification of bovine blastocysts.xls	figshare	doi:10.6084/m9.figshare.c.3825241	https://doi.org/10.6084/m9.figshare.c.3825241
blq123	Embryo image capture and embryologists classifications	IX71	Olympus	blq123_processing	blq123.jpg	figshare	doi:10.6084/m9.figshare.c.3825241	https://doi.org/10.6084/m9.figshare.c.3825241	Image processing	Quantitative variables and classification of bovine blastocysts.xls	figshare	doi:10.6084/m9.figshare.c.3825241	https://doi.org/10.6084/m9.figshare.c.3825241
blq124	Embryo image capture and embryologists classifications	IX71	Olympus	blq124_processing	blq124.jpg	figshare	doi:10.6084/m9.figshare.c.3825241	https://doi.org/10.6084/m9.figshare.c.3825241	Image processing	Quantitative variables and classification of bovine blastocysts.xls	figshare	doi:10.6084/m9.figshare.c.3825241	https://doi.org/10.6084/m9.figshare.c.3825241
blq125	Embryo image capture and embryologists classifications	IX71	Olympus	blq125_processing	blq125.jpg	figshare	doi:10.6084/m9.figshare.c.3825241	https://doi.org/10.6084/m9.figshare.c.3825241	Image processing	Quantitative variables and classification of bovine blastocysts.xls	figshare	doi:10.6084/m9.figshare.c.3825241	https://doi.org/10.6084/m9.figshare.c.3825241
blq126	Embryo image capture and embryologists classifications	IX71	Olympus	blq126_processing	blq126.jpg	figshare	doi:10.6084/m9.figshare.c.3825241	https://doi.org/10.6084/m9.figshare.c.3825241	Image processing	Quantitative variables and classification of bovine blastocysts.xls	figshare	doi:10.6084/m9.figshare.c.3825241	https://doi.org/10.6084/m9.figshare.c.3825241
blq127	Embryo image capture and embryologists classifications	IX71	Olympus	blq127_processing	blq127.jpg	figshare	doi:10.6084/m9.figshare.c.3825241	https://doi.org/10.6084/m9.figshare.c.3825241	Image processing	Quantitative variables and classification of bovine blastocysts.xls	figshare	doi:10.6084/m9.figshare.c.3825241	https://doi.org/10.6084/m9.figshare.c.3825241
blq128	Embryo image capture and embryologists classifications	IX71	Olympus	blq128_processing	blq128.jpg	figshare	doi:10.6084/m9.figshare.c.3825241	https://doi.org/10.6084/m9.figshare.c.3825241	Image processing	Quantitative variables and classification of bovine blastocysts.xls	figshare	doi:10.6084/m9.figshare.c.3825241	https://doi.org/10.6084/m9.figshare.c.3825241
blq129	Embryo image capture and embryologists classifications	IX71	Olympus	blq129_processing	blq129.jpg	figshare	doi:10.6084/m9.figshare.c.3825241	https://doi.org/10.6084/m9.figshare.c.3825241	Image processing	Quantitative variables and classification of bovine blastocysts.xls	figshare	doi:10.6084/m9.figshare.c.3825241	https://doi.org/10.6084/m9.figshare.c.3825241
blq130	Embryo image capture and embryologists classifications	IX71	Olympus	blq130_processing	blq130.jpg	figshare	doi:10.6084/m9.figshare.c.3825241	https://doi.org/10.6084/m9.figshare.c.3825241	Image processing	Quantitative variables and classification of bovine blastocysts.xls	figshare	doi:10.6084/m9.figshare.c.3825241	https://doi.org/10.6084/m9.figshare.c.3825241
blq131	Embryo image capture and embryologists classifications	IX71	Olympus	blq131_processing	blq131.jpg	figshare	doi:10.6084/m9.figshare.c.3825241	https://doi.org/10.6084/m9.figshare.c.3825241	Image processing	Quantitative variables and classification of bovine blastocysts.xls	figshare	doi:10.6084/m9.figshare.c.3825241	https://doi.org/10.6084/m9.figshare.c.3825241
blq132	Embryo image capture and embryologists classifications	IX71	Olympus	blq132_processing	blq132.jpg	figshare	doi:10.6084/m9.figshare.c.3825241	https://doi.org/10.6084/m9.figshare.c.3825241	Image processing	Quantitative variables and classification of bovine blastocysts.xls	figshare	doi:10.6084/m9.figshare.c.3825241	https://doi.org/10.6084/m9.figshare.c.3825241
blq133	Embryo image capture and embryologists classifications	IX71	Olympus	blq133_processing	blq133.jpg	figshare	doi:10.6084/m9.figshare.c.3825241	https://doi.org/10.6084/m9.figshare.c.3825241	Image processing	Quantitative variables and classification of bovine blastocysts.xls	figshare	doi:10.6084/m9.figshare.c.3825241	https://doi.org/10.6084/m9.figshare.c.3825241
blq134	Embryo image capture and embryologists classifications	IX71	Olympus	blq134_processing	blq134.jpg	figshare	doi:10.6084/m9.figshare.c.3825241	https://doi.org/10.6084/m9.figshare.c.3825241	Image processing	Quantitative variables and classification of bovine blastocysts.xls	figshare	doi:10.6084/m9.figshare.c.3825241	https://doi.org/10.6084/m9.figshare.c.3825241
blq135	Embryo image capture and embryologists classifications	IX71	Olympus	blq135_processing	blq135.jpg	figshare	doi:10.6084/m9.figshare.c.3825241	https://doi.org/10.6084/m9.figshare.c.3825241	Image processing	Quantitative variables and classification of bovine blastocysts.xls	figshare	doi:10.6084/m9.figshare.c.3825241	https://doi.org/10.6084/m9.figshare.c.3825241
blq136	Embryo image capture and embryologists classifications	IX71	Olympus	blq136_processing	blq136.jpg	figshare	doi:10.6084/m9.figshare.c.3825241	https://doi.org/10.6084/m9.figshare.c.3825241	Image processing	Quantitative variables and classification of bovine blastocysts.xls	figshare	doi:10.6084/m9.figshare.c.3825241	https://doi.org/10.6084/m9.figshare.c.3825241
blq137	Embryo image capture and embryologists classifications	IX71	Olympus	blq137_processing	blq137.jpg	figshare	doi:10.6084/m9.figshare.c.3825241	https://doi.org/10.6084/m9.figshare.c.3825241	Image processing	Quantitative variables and classification of bovine blastocysts.xls	figshare	doi:10.6084/m9.figshare.c.3825241	https://doi.org/10.6084/m9.figshare.c.3825241
blq138	Embryo image capture and embryologists classifications	IX71	Olympus	blq138_processing	blq138.jpg	figshare	doi:10.6084/m9.figshare.c.3825241	https://doi.org/10.6084/m9.figshare.c.3825241	Image processing	Quantitative variables and classification of bovine blastocysts.xls	figshare	doi:10.6084/m9.figshare.c.3825241	https://doi.org/10.6084/m9.figshare.c.3825241
blq139	Embryo image capture and embryologists classifications	IX71	Olympus	blq139_processing	blq139.jpg	figshare	doi:10.6084/m9.figshare.c.3825241	https://doi.org/10.6084/m9.figshare.c.3825241	Image processing	Quantitative variables and classification of bovine blastocysts.xls	figshare	doi:10.6084/m9.figshare.c.3825241	https://doi.org/10.6084/m9.figshare.c.3825241
blq140	Embryo image capture and embryologists classifications	IX71	Olympus	blq140_processing	blq140.jpg	figshare	doi:10.6084/m9.figshare.c.3825241	https://doi.org/10.6084/m9.figshare.c.3825241	Image processing	Quantitative variables and classification of bovine blastocysts.xls	figshare	doi:10.6084/m9.figshare.c.3825241	https://doi.org/10.6084/m9.figshare.c.3825241
blq141	Embryo image capture and embryologists classifications	IX71	Olympus	blq141_processing	blq141.jpg	figshare	doi:10.6084/m9.figshare.c.3825241	https://doi.org/10.6084/m9.figshare.c.3825241	Image processing	Quantitative variables and classification of bovine blastocysts.xls	figshare	doi:10.6084/m9.figshare.c.3825241	https://doi.org/10.6084/m9.figshare.c.3825241
blq142	Embryo image capture and embryologists classifications	IX71	Olympus	blq142_processing	blq142.jpg	figshare	doi:10.6084/m9.figshare.c.3825241	https://doi.org/10.6084/m9.figshare.c.3825241	Image processing	Quantitative variables and classification of bovine blastocysts.xls	figshare	doi:10.6084/m9.figshare.c.3825241	https://doi.org/10.6084/m9.figshare.c.3825241
blq143	Embryo image capture and embryologists classifications	IX71	Olympus	blq143_processing	blq143.jpg	figshare	doi:10.6084/m9.figshare.c.3825241	https://doi.org/10.6084/m9.figshare.c.3825241	Image processing	Quantitative variables and classification of bovine blastocysts.xls	figshare	doi:10.6084/m9.figshare.c.3825241	https://doi.org/10.6084/m9.figshare.c.3825241
blq144	Embryo image capture and embryologists classifications	IX71	Olympus	blq144_processing	blq144.jpg	figshare	doi:10.6084/m9.figshare.c.3825241	https://doi.org/10.6084/m9.figshare.c.3825241	Image processing	Quantitative variables and classification of bovine blastocysts.xls	figshare	doi:10.6084/m9.figshare.c.3825241	https://doi.org/10.6084/m9.figshare.c.3825241
blq145	Embryo image capture and embryologists classifications	IX71	Olympus	blq145_processing	blq145.jpg	figshare	doi:10.6084/m9.figshare.c.3825241	https://doi.org/10.6084/m9.figshare.c.3825241	Image processing	Quantitative variables and classification of bovine blastocysts.xls	figshare	doi:10.6084/m9.figshare.c.3825241	https://doi.org/10.6084/m9.figshare.c.3825241
blq146	Embryo image capture and embryologists classifications	IX71	Olympus	blq146_processing	blq146.jpg	figshare	doi:10.6084/m9.figshare.c.3825241	https://doi.org/10.6084/m9.figshare.c.3825241	Image processing	Quantitative variables and classification of bovine blastocysts.xls	figshare	doi:10.6084/m9.figshare.c.3825241	https://doi.org/10.6084/m9.figshare.c.3825241
blq147	Embryo image capture and embryologists classifications	IX71	Olympus	blq147_processing	blq147.jpg	figshare	doi:10.6084/m9.figshare.c.3825241	https://doi.org/10.6084/m9.figshare.c.3825241	Image processing	Quantitative variables and classification of bovine blastocysts.xls	figshare	doi:10.6084/m9.figshare.c.3825241	https://doi.org/10.6084/m9.figshare.c.3825241
blq148	Embryo image capture and embryologists classifications	IX71	Olympus	blq148_processing	blq148.jpg	figshare	doi:10.6084/m9.figshare.c.3825241	https://doi.org/10.6084/m9.figshare.c.3825241	Image processing	Quantitative variables and classification of bovine blastocysts.xls	figshare	doi:10.6084/m9.figshare.c.3825241	https://doi.org/10.6084/m9.figshare.c.3825241
blq149	Embryo image capture and embryologists classifications	IX71	Olympus	blq149_processing	blq149.jpg	figshare	doi:10.6084/m9.figshare.c.3825241	https://doi.org/10.6084/m9.figshare.c.3825241	Image processing	Quantitative variables and classification of bovine blastocysts.xls	figshare	doi:10.6084/m9.figshare.c.3825241	https://doi.org/10.6084/m9.figshare.c.3825241
blq150	Embryo image capture and embryologists classifications	IX71	Olympus	blq150_processing	blq150.jpg	figshare	doi:10.6084/m9.figshare.c.3825241	https://doi.org/10.6084/m9.figshare.c.3825241	Image processing	Quantitative variables and classification of bovine blastocysts.xls	figshare	doi:10.6084/m9.figshare.c.3825241	https://doi.org/10.6084/m9.figshare.c.3825241
blq151	Embryo image capture and embryologists classifications	IX71	Olympus	blq151_processing	blq151.jpg	figshare	doi:10.6084/m9.figshare.c.3825241	https://doi.org/10.6084/m9.figshare.c.3825241	Image processing	Quantitative variables and classification of bovine blastocysts.xls	figshare	doi:10.6084/m9.figshare.c.3825241	https://doi.org/10.6084/m9.figshare.c.3825241
blq152	Embryo image capture and embryologists classifications	IX71	Olympus	blq152_processing	blq152.jpg	figshare	doi:10.6084/m9.figshare.c.3825241	https://doi.org/10.6084/m9.figshare.c.3825241	Image processing	Quantitative variables and classification of bovine blastocysts.xls	figshare	doi:10.6084/m9.figshare.c.3825241	https://doi.org/10.6084/m9.figshare.c.3825241
blq153	Embryo image capture and embryologists classifications	IX71	Olympus	blq153_processing	blq153.jpg	figshare	doi:10.6084/m9.figshare.c.3825241	https://doi.org/10.6084/m9.figshare.c.3825241	Image processing	Quantitative variables and classification of bovine blastocysts.xls	figshare	doi:10.6084/m9.figshare.c.3825241	https://doi.org/10.6084/m9.figshare.c.3825241
blq154	Embryo image capture and embryologists classifications	IX71	Olympus	blq154_processing	blq154.jpg	figshare	doi:10.6084/m9.figshare.c.3825241	https://doi.org/10.6084/m9.figshare.c.3825241	Image processing	Quantitative variables and classification of bovine blastocysts.xls	figshare	doi:10.6084/m9.figshare.c.3825241	https://doi.org/10.6084/m9.figshare.c.3825241
blq155	Embryo image capture and embryologists classifications	IX71	Olympus	blq155_processing	blq155.jpg	figshare	doi:10.6084/m9.figshare.c.3825241	https://doi.org/10.6084/m9.figshare.c.3825241	Image processing	Quantitative variables and classification of bovine blastocysts.xls	figshare	doi:10.6084/m9.figshare.c.3825241	https://doi.org/10.6084/m9.figshare.c.3825241
blq156	Embryo image capture and embryologists classifications	IX71	Olympus	blq156_processing	blq156.jpg	figshare	doi:10.6084/m9.figshare.c.3825241	https://doi.org/10.6084/m9.figshare.c.3825241	Image processing	Quantitative variables and classification of bovine blastocysts.xls	figshare	doi:10.6084/m9.figshare.c.3825241	https://doi.org/10.6084/m9.figshare.c.3825241
blq157	Embryo image capture and embryologists classifications	IX71	Olympus	blq157_processing	blq157.jpg	figshare	doi:10.6084/m9.figshare.c.3825241	https://doi.org/10.6084/m9.figshare.c.3825241	Image processing	Quantitative variables and classification of bovine blastocysts.xls	figshare	doi:10.6084/m9.figshare.c.3825241	https://doi.org/10.6084/m9.figshare.c.3825241
blq158	Embryo image capture and embryologists classifications	IX71	Olympus	blq158_processing	blq158.jpg	figshare	doi:10.6084/m9.figshare.c.3825241	https://doi.org/10.6084/m9.figshare.c.3825241	Image processing	Quantitative variables and classification of bovine blastocysts.xls	figshare	doi:10.6084/m9.figshare.c.3825241	https://doi.org/10.6084/m9.figshare.c.3825241
blq159	Embryo image capture and embryologists classifications	IX71	Olympus	blq159_processing	blq159.jpg	figshare	doi:10.6084/m9.figshare.c.3825241	https://doi.org/10.6084/m9.figshare.c.3825241	Image processing	Quantitative variables and classification of bovine blastocysts.xls	figshare	doi:10.6084/m9.figshare.c.3825241	https://doi.org/10.6084/m9.figshare.c.3825241
blq160	Embryo image capture and embryologists classifications	IX71	Olympus	blq160_processing	blq160.jpg	figshare	doi:10.6084/m9.figshare.c.3825241	https://doi.org/10.6084/m9.figshare.c.3825241	Image processing	Quantitative variables and classification of bovine blastocysts.xls	figshare	doi:10.6084/m9.figshare.c.3825241	https://doi.org/10.6084/m9.figshare.c.3825241
blq161	Embryo image capture and embryologists classifications	IX71	Olympus	blq161_processing	blq161.jpg	figshare	doi:10.6084/m9.figshare.c.3825241	https://doi.org/10.6084/m9.figshare.c.3825241	Image processing	Quantitative variables and classification of bovine blastocysts.xls	figshare	doi:10.6084/m9.figshare.c.3825241	https://doi.org/10.6084/m9.figshare.c.3825241
blq162	Embryo image capture and embryologists classifications	IX71	Olympus	blq162_processing	blq162.jpg	figshare	doi:10.6084/m9.figshare.c.3825241	https://doi.org/10.6084/m9.figshare.c.3825241	Image processing	Quantitative variables and classification of bovine blastocysts.xls	figshare	doi:10.6084/m9.figshare.c.3825241	https://doi.org/10.6084/m9.figshare.c.3825241
blq163	Embryo image capture and embryologists classifications	IX71	Olympus	blq163_processing	blq163.jpg	figshare	doi:10.6084/m9.figshare.c.3825241	https://doi.org/10.6084/m9.figshare.c.3825241	Image processing	Quantitative variables and classification of bovine blastocysts.xls	figshare	doi:10.6084/m9.figshare.c.3825241	https://doi.org/10.6084/m9.figshare.c.3825241
blq164	Embryo image capture and embryologists classifications	IX71	Olympus	blq164_processing	blq164.jpg	figshare	doi:10.6084/m9.figshare.c.3825241	https://doi.org/10.6084/m9.figshare.c.3825241	Image processing	Quantitative variables and classification of bovine blastocysts.xls	figshare	doi:10.6084/m9.figshare.c.3825241	https://doi.org/10.6084/m9.figshare.c.3825241
blq165	Embryo image capture and embryologists classifications	IX71	Olympus	blq165_processing	blq165.jpg	figshare	doi:10.6084/m9.figshare.c.3825241	https://doi.org/10.6084/m9.figshare.c.3825241	Image processing	Quantitative variables and classification of bovine blastocysts.xls	figshare	doi:10.6084/m9.figshare.c.3825241	https://doi.org/10.6084/m9.figshare.c.3825241
blq166	Embryo image capture and embryologists classifications	IX71	Olympus	blq166_processing	blq166.jpg	figshare	doi:10.6084/m9.figshare.c.3825241	https://doi.org/10.6084/m9.figshare.c.3825241	Image processing	Quantitative variables and classification of bovine blastocysts.xls	figshare	doi:10.6084/m9.figshare.c.3825241	https://doi.org/10.6084/m9.figshare.c.3825241
blq167	Embryo image capture and embryologists classifications	IX71	Olympus	blq167_processing	blq167.jpg	figshare	doi:10.6084/m9.figshare.c.3825241	https://doi.org/10.6084/m9.figshare.c.3825241	Image processing	Quantitative variables and classification of bovine blastocysts.xls	figshare	doi:10.6084/m9.figshare.c.3825241	https://doi.org/10.6084/m9.figshare.c.3825241
blq168	Embryo image capture and embryologists classifications	IX71	Olympus	blq168_processing	blq168.jpg	figshare	doi:10.6084/m9.figshare.c.3825241	https://doi.org/10.6084/m9.figshare.c.3825241	Image processing	Quantitative variables and classification of bovine blastocysts.xls	figshare	doi:10.6084/m9.figshare.c.3825241	https://doi.org/10.6084/m9.figshare.c.3825241
blq169	Embryo image capture and embryologists classifications	IX71	Olympus	blq169_processing	blq169.jpg	figshare	doi:10.6084/m9.figshare.c.3825241	https://doi.org/10.6084/m9.figshare.c.3825241	Image processing	Quantitative variables and classification of bovine blastocysts.xls	figshare	doi:10.6084/m9.figshare.c.3825241	https://doi.org/10.6084/m9.figshare.c.3825241
blq170	Embryo image capture and embryologists classifications	IX71	Olympus	blq170_processing	blq170.jpg	figshare	doi:10.6084/m9.figshare.c.3825241	https://doi.org/10.6084/m9.figshare.c.3825241	Image processing	Quantitative variables and classification of bovine blastocysts.xls	figshare	doi:10.6084/m9.figshare.c.3825241	https://doi.org/10.6084/m9.figshare.c.3825241
blq171	Embryo image capture and embryologists classifications	IX71	Olympus	blq171_processing	blq171.jpg	figshare	doi:10.6084/m9.figshare.c.3825241	https://doi.org/10.6084/m9.figshare.c.3825241	Image processing	Quantitative variables and classification of bovine blastocysts.xls	figshare	doi:10.6084/m9.figshare.c.3825241	https://doi.org/10.6084/m9.figshare.c.3825241
blq172	Embryo image capture and embryologists classifications	IX71	Olympus	blq172_processing	blq172.jpg	figshare	doi:10.6084/m9.figshare.c.3825241	https://doi.org/10.6084/m9.figshare.c.3825241	Image processing	Quantitative variables and classification of bovine blastocysts.xls	figshare	doi:10.6084/m9.figshare.c.3825241	https://doi.org/10.6084/m9.figshare.c.3825241
blq173	Embryo image capture and embryologists classifications	IX71	Olympus	blq173_processing	blq173.jpg	figshare	doi:10.6084/m9.figshare.c.3825241	https://doi.org/10.6084/m9.figshare.c.3825241	Image processing	Quantitative variables and classification of bovine blastocysts.xls	figshare	doi:10.6084/m9.figshare.c.3825241	https://doi.org/10.6084/m9.figshare.c.3825241
blq174	Embryo image capture and embryologists classifications	IX71	Olympus	blq174_processing	blq174.jpg	figshare	doi:10.6084/m9.figshare.c.3825241	https://doi.org/10.6084/m9.figshare.c.3825241	Image processing	Quantitative variables and classification of bovine blastocysts.xls	figshare	doi:10.6084/m9.figshare.c.3825241	https://doi.org/10.6084/m9.figshare.c.3825241
blq175	Embryo image capture and embryologists classifications	IX71	Olympus	blq175_processing	blq175.jpg	figshare	doi:10.6084/m9.figshare.c.3825241	https://doi.org/10.6084/m9.figshare.c.3825241	Image processing	Quantitative variables and classification of bovine blastocysts.xls	figshare	doi:10.6084/m9.figshare.c.3825241	https://doi.org/10.6084/m9.figshare.c.3825241
blq176	Embryo image capture and embryologists classifications	IX71	Olympus	blq176_processing	blq176.jpg	figshare	doi:10.6084/m9.figshare.c.3825241	https://doi.org/10.6084/m9.figshare.c.3825241	Image processing	Quantitative variables and classification of bovine blastocysts.xls	figshare	doi:10.6084/m9.figshare.c.3825241	https://doi.org/10.6084/m9.figshare.c.3825241
blq177	Embryo image capture and embryologists classifications	IX71	Olympus	blq177_processing	blq177.jpg	figshare	doi:10.6084/m9.figshare.c.3825241	https://doi.org/10.6084/m9.figshare.c.3825241	Image processing	Quantitative variables and classification of bovine blastocysts.xls	figshare	doi:10.6084/m9.figshare.c.3825241	https://doi.org/10.6084/m9.figshare.c.3825241
blq178	Embryo image capture and embryologists classifications	IX71	Olympus	blq178_processing	blq178.jpg	figshare	doi:10.6084/m9.figshare.c.3825241	https://doi.org/10.6084/m9.figshare.c.3825241	Image processing	Quantitative variables and classification of bovine blastocysts.xls	figshare	doi:10.6084/m9.figshare.c.3825241	https://doi.org/10.6084/m9.figshare.c.3825241
blq179	Embryo image capture and embryologists classifications	IX71	Olympus	blq179_processing	blq179.jpg	figshare	doi:10.6084/m9.figshare.c.3825241	https://doi.org/10.6084/m9.figshare.c.3825241	Image processing	Quantitative variables and classification of bovine blastocysts.xls	figshare	doi:10.6084/m9.figshare.c.3825241	https://doi.org/10.6084/m9.figshare.c.3825241
blq180	Embryo image capture and embryologists classifications	IX71	Olympus	blq180_processing	blq180.jpg	figshare	doi:10.6084/m9.figshare.c.3825241	https://doi.org/10.6084/m9.figshare.c.3825241	Image processing	Quantitative variables and classification of bovine blastocysts.xls	figshare	doi:10.6084/m9.figshare.c.3825241	https://doi.org/10.6084/m9.figshare.c.3825241
blq181	Embryo image capture and embryologists classifications	IX71	Olympus	blq181_processing	blq181.jpg	figshare	doi:10.6084/m9.figshare.c.3825241	https://doi.org/10.6084/m9.figshare.c.3825241	Image processing	Quantitative variables and classification of bovine blastocysts.xls	figshare	doi:10.6084/m9.figshare.c.3825241	https://doi.org/10.6084/m9.figshare.c.3825241
blq182	Embryo image capture and embryologists classifications	IX71	Olympus	blq182_processing	blq182.jpg	figshare	doi:10.6084/m9.figshare.c.3825241	https://doi.org/10.6084/m9.figshare.c.3825241	Image processing	Quantitative variables and classification of bovine blastocysts.xls	figshare	doi:10.6084/m9.figshare.c.3825241	https://doi.org/10.6084/m9.figshare.c.3825241
blq183	Embryo image capture and embryologists classifications	IX71	Olympus	blq183_processing	blq183.jpg	figshare	doi:10.6084/m9.figshare.c.3825241	https://doi.org/10.6084/m9.figshare.c.3825241	Image processing	Quantitative variables and classification of bovine blastocysts.xls	figshare	doi:10.6084/m9.figshare.c.3825241	https://doi.org/10.6084/m9.figshare.c.3825241
blq184	Embryo image capture and embryologists classifications	IX71	Olympus	blq184_processing	blq184.jpg	figshare	doi:10.6084/m9.figshare.c.3825241	https://doi.org/10.6084/m9.figshare.c.3825241	Image processing	Quantitative variables and classification of bovine blastocysts.xls	figshare	doi:10.6084/m9.figshare.c.3825241	https://doi.org/10.6084/m9.figshare.c.3825241
blq185	Embryo image capture and embryologists classifications	IX71	Olympus	blq185_processing	blq185.jpg	figshare	doi:10.6084/m9.figshare.c.3825241	https://doi.org/10.6084/m9.figshare.c.3825241	Image processing	Quantitative variables and classification of bovine blastocysts.xls	figshare	doi:10.6084/m9.figshare.c.3825241	https://doi.org/10.6084/m9.figshare.c.3825241
blq186	Embryo image capture and embryologists classifications	IX71	Olympus	blq186_processing	blq186.jpg	figshare	doi:10.6084/m9.figshare.c.3825241	https://doi.org/10.6084/m9.figshare.c.3825241	Image processing	Quantitative variables and classification of bovine blastocysts.xls	figshare	doi:10.6084/m9.figshare.c.3825241	https://doi.org/10.6084/m9.figshare.c.3825241
blq187	Embryo image capture and embryologists classifications	IX71	Olympus	blq187_processing	blq187.jpg	figshare	doi:10.6084/m9.figshare.c.3825241	https://doi.org/10.6084/m9.figshare.c.3825241	Image processing	Quantitative variables and classification of bovine blastocysts.xls	figshare	doi:10.6084/m9.figshare.c.3825241	https://doi.org/10.6084/m9.figshare.c.3825241
blq188	Embryo image capture and embryologists classifications	IX71	Olympus	blq188_processing	blq188.jpg	figshare	doi:10.6084/m9.figshare.c.3825241	https://doi.org/10.6084/m9.figshare.c.3825241	Image processing	Quantitative variables and classification of bovine blastocysts.xls	figshare	doi:10.6084/m9.figshare.c.3825241	https://doi.org/10.6084/m9.figshare.c.3825241
blq189	Embryo image capture and embryologists classifications	IX71	Olympus	blq189_processing	blq189.jpg	figshare	doi:10.6084/m9.figshare.c.3825241	https://doi.org/10.6084/m9.figshare.c.3825241	Image processing	Quantitative variables and classification of bovine blastocysts.xls	figshare	doi:10.6084/m9.figshare.c.3825241	https://doi.org/10.6084/m9.figshare.c.3825241
blq190	Embryo image capture and embryologists classifications	IX71	Olympus	blq190_processing	blq190.jpg	figshare	doi:10.6084/m9.figshare.c.3825241	https://doi.org/10.6084/m9.figshare.c.3825241	Image processing	Quantitative variables and classification of bovine blastocysts.xls	figshare	doi:10.6084/m9.figshare.c.3825241	https://doi.org/10.6084/m9.figshare.c.3825241
blq191	Embryo image capture and embryologists classifications	IX71	Olympus	blq191_processing	blq191.jpg	figshare	doi:10.6084/m9.figshare.c.3825241	https://doi.org/10.6084/m9.figshare.c.3825241	Image processing	Quantitative variables and classification of bovine blastocysts.xls	figshare	doi:10.6084/m9.figshare.c.3825241	https://doi.org/10.6084/m9.figshare.c.3825241
blq192	Embryo image capture and embryologists classifications	IX71	Olympus	blq192_processing	blq192.jpg	figshare	doi:10.6084/m9.figshare.c.3825241	https://doi.org/10.6084/m9.figshare.c.3825241	Image processing	Quantitative variables and classification of bovine blastocysts.xls	figshare	doi:10.6084/m9.figshare.c.3825241	https://doi.org/10.6084/m9.figshare.c.3825241
blq193	Embryo image capture and embryologists classifications	IX71	Olympus	blq193_processing	blq193.jpg	figshare	doi:10.6084/m9.figshare.c.3825241	https://doi.org/10.6084/m9.figshare.c.3825241	Image processing	Quantitative variables and classification of bovine blastocysts.xls	figshare	doi:10.6084/m9.figshare.c.3825241	https://doi.org/10.6084/m9.figshare.c.3825241
blq194	Embryo image capture and embryologists classifications	IX71	Olympus	blq194_processing	blq194.jpg	figshare	doi:10.6084/m9.figshare.c.3825241	https://doi.org/10.6084/m9.figshare.c.3825241	Image processing	Quantitative variables and classification of bovine blastocysts.xls	figshare	doi:10.6084/m9.figshare.c.3825241	https://doi.org/10.6084/m9.figshare.c.3825241
blq195	Embryo image capture and embryologists classifications	IX71	Olympus	blq195_processing	blq195.jpg	figshare	doi:10.6084/m9.figshare.c.3825241	https://doi.org/10.6084/m9.figshare.c.3825241	Image processing	Quantitative variables and classification of bovine blastocysts.xls	figshare	doi:10.6084/m9.figshare.c.3825241	https://doi.org/10.6084/m9.figshare.c.3825241
blq196	Embryo image capture and embryologists classifications	IX71	Olympus	blq196_processing	blq196.jpg	figshare	doi:10.6084/m9.figshare.c.3825241	https://doi.org/10.6084/m9.figshare.c.3825241	Image processing	Quantitative variables and classification of bovine blastocysts.xls	figshare	doi:10.6084/m9.figshare.c.3825241	https://doi.org/10.6084/m9.figshare.c.3825241
blq197	Embryo image capture and embryologists classifications	IX71	Olympus	blq197_processing	blq197.jpg	figshare	doi:10.6084/m9.figshare.c.3825241	https://doi.org/10.6084/m9.figshare.c.3825241	Image processing	Quantitative variables and classification of bovine blastocysts.xls	figshare	doi:10.6084/m9.figshare.c.3825241	https://doi.org/10.6084/m9.figshare.c.3825241
blq198	Embryo image capture and embryologists classifications	IX71	Olympus	blq198_processing	blq198.jpg	figshare	doi:10.6084/m9.figshare.c.3825241	https://doi.org/10.6084/m9.figshare.c.3825241	Image processing	Quantitative variables and classification of bovine blastocysts.xls	figshare	doi:10.6084/m9.figshare.c.3825241	https://doi.org/10.6084/m9.figshare.c.3825241
blq199	Embryo image capture and embryologists classifications	IX71	Olympus	blq199_processing	blq199.jpg	figshare	doi:10.6084/m9.figshare.c.3825241	https://doi.org/10.6084/m9.figshare.c.3825241	Image processing	Quantitative variables and classification of bovine blastocysts.xls	figshare	doi:10.6084/m9.figshare.c.3825241	https://doi.org/10.6084/m9.figshare.c.3825241
blq200	Embryo image capture and embryologists classifications	IX71	Olympus	blq200_processing	blq200.jpg	figshare	doi:10.6084/m9.figshare.c.3825241	https://doi.org/10.6084/m9.figshare.c.3825241	Image processing	Quantitative variables and classification of bovine blastocysts.xls	figshare	doi:10.6084/m9.figshare.c.3825241	https://doi.org/10.6084/m9.figshare.c.3825241
blq201	Embryo image capture and embryologists classifications	IX71	Olympus	blq201_processing	blq201.jpg	figshare	doi:10.6084/m9.figshare.c.3825241	https://doi.org/10.6084/m9.figshare.c.3825241	Image processing	Quantitative variables and classification of bovine blastocysts.xls	figshare	doi:10.6084/m9.figshare.c.3825241	https://doi.org/10.6084/m9.figshare.c.3825241
blq202	Embryo image capture and embryologists classifications	IX71	Olympus	blq202_processing	blq202.jpg	figshare	doi:10.6084/m9.figshare.c.3825241	https://doi.org/10.6084/m9.figshare.c.3825241	Image processing	Quantitative variables and classification of bovine blastocysts.xls	figshare	doi:10.6084/m9.figshare.c.3825241	https://doi.org/10.6084/m9.figshare.c.3825241
blq203	Embryo image capture and embryologists classifications	IX71	Olympus	blq203_processing	blq203.jpg	figshare	doi:10.6084/m9.figshare.c.3825241	https://doi.org/10.6084/m9.figshare.c.3825241	Image processing	Quantitative variables and classification of bovine blastocysts.xls	figshare	doi:10.6084/m9.figshare.c.3825241	https://doi.org/10.6084/m9.figshare.c.3825241
blq204	Embryo image capture and embryologists classifications	IX71	Olympus	blq204_processing	blq204.jpg	figshare	doi:10.6084/m9.figshare.c.3825241	https://doi.org/10.6084/m9.figshare.c.3825241	Image processing	Quantitative variables and classification of bovine blastocysts.xls	figshare	doi:10.6084/m9.figshare.c.3825241	https://doi.org/10.6084/m9.figshare.c.3825241
blq205	Embryo image capture and embryologists classifications	IX71	Olympus	blq205_processing	blq205.jpg	figshare	doi:10.6084/m9.figshare.c.3825241	https://doi.org/10.6084/m9.figshare.c.3825241	Image processing	Quantitative variables and classification of bovine blastocysts.xls	figshare	doi:10.6084/m9.figshare.c.3825241	https://doi.org/10.6084/m9.figshare.c.3825241
blq206	Embryo image capture and embryologists classifications	IX71	Olympus	blq206_processing	blq206.jpg	figshare	doi:10.6084/m9.figshare.c.3825241	https://doi.org/10.6084/m9.figshare.c.3825241	Image processing	Quantitative variables and classification of bovine blastocysts.xls	figshare	doi:10.6084/m9.figshare.c.3825241	https://doi.org/10.6084/m9.figshare.c.3825241
blq207	Embryo image capture and embryologists classifications	IX71	Olympus	blq207_processing	blq207.jpg	figshare	doi:10.6084/m9.figshare.c.3825241	https://doi.org/10.6084/m9.figshare.c.3825241	Image processing	Quantitative variables and classification of bovine blastocysts.xls	figshare	doi:10.6084/m9.figshare.c.3825241	https://doi.org/10.6084/m9.figshare.c.3825241
blq208	Embryo image capture and embryologists classifications	IX71	Olympus	blq208_processing	blq208.jpg	figshare	doi:10.6084/m9.figshare.c.3825241	https://doi.org/10.6084/m9.figshare.c.3825241	Image processing	Quantitative variables and classification of bovine blastocysts.xls	figshare	doi:10.6084/m9.figshare.c.3825241	https://doi.org/10.6084/m9.figshare.c.3825241
blq209	Embryo image capture and embryologists classifications	IX71	Olympus	blq209_processing	blq209.jpg	figshare	doi:10.6084/m9.figshare.c.3825241	https://doi.org/10.6084/m9.figshare.c.3825241	Image processing	Quantitative variables and classification of bovine blastocysts.xls	figshare	doi:10.6084/m9.figshare.c.3825241	https://doi.org/10.6084/m9.figshare.c.3825241
blq210	Embryo image capture and embryologists classifications	IX71	Olympus	blq210_processing	blq210.jpg	figshare	doi:10.6084/m9.figshare.c.3825241	https://doi.org/10.6084/m9.figshare.c.3825241	Image processing	Quantitative variables and classification of bovine blastocysts.xls	figshare	doi:10.6084/m9.figshare.c.3825241	https://doi.org/10.6084/m9.figshare.c.3825241
blq211	Embryo image capture and embryologists classifications	IX71	Olympus	blq211_processing	blq211.jpg	figshare	doi:10.6084/m9.figshare.c.3825241	https://doi.org/10.6084/m9.figshare.c.3825241	Image processing	Quantitative variables and classification of bovine blastocysts.xls	figshare	doi:10.6084/m9.figshare.c.3825241	https://doi.org/10.6084/m9.figshare.c.3825241
blq212	Embryo image capture and embryologists classifications	IX71	Olympus	blq212_processing	blq212.jpg	figshare	doi:10.6084/m9.figshare.c.3825241	https://doi.org/10.6084/m9.figshare.c.3825241	Image processing	Quantitative variables and classification of bovine blastocysts.xls	figshare	doi:10.6084/m9.figshare.c.3825241	https://doi.org/10.6084/m9.figshare.c.3825241
blq213	Embryo image capture and embryologists classifications	IX71	Olympus	blq213_processing	blq213.jpg	figshare	doi:10.6084/m9.figshare.c.3825241	https://doi.org/10.6084/m9.figshare.c.3825241	Image processing	Quantitative variables and classification of bovine blastocysts.xls	figshare	doi:10.6084/m9.figshare.c.3825241	https://doi.org/10.6084/m9.figshare.c.3825241
blq214	Embryo image capture and embryologists classifications	IX71	Olympus	blq214_processing	blq214.jpg	figshare	doi:10.6084/m9.figshare.c.3825241	https://doi.org/10.6084/m9.figshare.c.3825241	Image processing	Quantitative variables and classification of bovine blastocysts.xls	figshare	doi:10.6084/m9.figshare.c.3825241	https://doi.org/10.6084/m9.figshare.c.3825241
blq215	Embryo image capture and embryologists classifications	IX71	Olympus	blq215_processing	blq215.jpg	figshare	doi:10.6084/m9.figshare.c.3825241	https://doi.org/10.6084/m9.figshare.c.3825241	Image processing	Quantitative variables and classification of bovine blastocysts.xls	figshare	doi:10.6084/m9.figshare.c.3825241	https://doi.org/10.6084/m9.figshare.c.3825241
blq216	Embryo image capture and embryologists classifications	IX71	Olympus	blq216_processing	blq216.jpg	figshare	doi:10.6084/m9.figshare.c.3825241	https://doi.org/10.6084/m9.figshare.c.3825241	Image processing	Quantitative variables and classification of bovine blastocysts.xls	figshare	doi:10.6084/m9.figshare.c.3825241	https://doi.org/10.6084/m9.figshare.c.3825241
blq217	Embryo image capture and embryologists classifications	IX71	Olympus	blq217_processing	blq217.jpg	figshare	doi:10.6084/m9.figshare.c.3825241	https://doi.org/10.6084/m9.figshare.c.3825241	Image processing	Quantitative variables and classification of bovine blastocysts.xls	figshare	doi:10.6084/m9.figshare.c.3825241	https://doi.org/10.6084/m9.figshare.c.3825241
blq218	Embryo image capture and embryologists classifications	IX71	Olympus	blq218_processing	blq218.jpg	figshare	doi:10.6084/m9.figshare.c.3825241	https://doi.org/10.6084/m9.figshare.c.3825241	Image processing	Quantitative variables and classification of bovine blastocysts.xls	figshare	doi:10.6084/m9.figshare.c.3825241	https://doi.org/10.6084/m9.figshare.c.3825241
blq219	Embryo image capture and embryologists classifications	IX71	Olympus	blq219_processing	blq219.jpg	figshare	doi:10.6084/m9.figshare.c.3825241	https://doi.org/10.6084/m9.figshare.c.3825241	Image processing	Quantitative variables and classification of bovine blastocysts.xls	figshare	doi:10.6084/m9.figshare.c.3825241	https://doi.org/10.6084/m9.figshare.c.3825241
blq220	Embryo image capture and embryologists classifications	IX71	Olympus	blq220_processing	blq220.jpg	figshare	doi:10.6084/m9.figshare.c.3825241	https://doi.org/10.6084/m9.figshare.c.3825241	Image processing	Quantitative variables and classification of bovine blastocysts.xls	figshare	doi:10.6084/m9.figshare.c.3825241	https://doi.org/10.6084/m9.figshare.c.3825241
blq221	Embryo image capture and embryologists classifications	IX71	Olympus	blq221_processing	blq221.jpg	figshare	doi:10.6084/m9.figshare.c.3825241	https://doi.org/10.6084/m9.figshare.c.3825241	Image processing	Quantitative variables and classification of bovine blastocysts.xls	figshare	doi:10.6084/m9.figshare.c.3825241	https://doi.org/10.6084/m9.figshare.c.3825241
blq222	Embryo image capture and embryologists classifications	IX71	Olympus	blq222_processing	blq222.jpg	figshare	doi:10.6084/m9.figshare.c.3825241	https://doi.org/10.6084/m9.figshare.c.3825241	Image processing	Quantitative variables and classification of bovine blastocysts.xls	figshare	doi:10.6084/m9.figshare.c.3825241	https://doi.org/10.6084/m9.figshare.c.3825241
blq223	Embryo image capture and embryologists classifications	IX71	Olympus	blq223_processing	blq223.jpg	figshare	doi:10.6084/m9.figshare.c.3825241	https://doi.org/10.6084/m9.figshare.c.3825241	Image processing	Quantitative variables and classification of bovine blastocysts.xls	figshare	doi:10.6084/m9.figshare.c.3825241	https://doi.org/10.6084/m9.figshare.c.3825241
blq224	Embryo image capture and embryologists classifications	IX71	Olympus	blq224_processing	blq224.jpg	figshare	doi:10.6084/m9.figshare.c.3825241	https://doi.org/10.6084/m9.figshare.c.3825241	Image processing	Quantitative variables and classification of bovine blastocysts.xls	figshare	doi:10.6084/m9.figshare.c.3825241	https://doi.org/10.6084/m9.figshare.c.3825241
blq225	Embryo image capture and embryologists classifications	IX71	Olympus	blq225_processing	blq225.jpg	figshare	doi:10.6084/m9.figshare.c.3825241	https://doi.org/10.6084/m9.figshare.c.3825241	Image processing	Quantitative variables and classification of bovine blastocysts.xls	figshare	doi:10.6084/m9.figshare.c.3825241	https://doi.org/10.6084/m9.figshare.c.3825241
blq226	Embryo image capture and embryologists classifications	IX71	Olympus	blq226_processing	blq226.jpg	figshare	doi:10.6084/m9.figshare.c.3825241	https://doi.org/10.6084/m9.figshare.c.3825241	Image processing	Quantitative variables and classification of bovine blastocysts.xls	figshare	doi:10.6084/m9.figshare.c.3825241	https://doi.org/10.6084/m9.figshare.c.3825241
blq227	Embryo image capture and embryologists classifications	IX71	Olympus	blq227_processing	blq227.jpg	figshare	doi:10.6084/m9.figshare.c.3825241	https://doi.org/10.6084/m9.figshare.c.3825241	Image processing	Quantitative variables and classification of bovine blastocysts.xls	figshare	doi:10.6084/m9.figshare.c.3825241	https://doi.org/10.6084/m9.figshare.c.3825241
blq228	Embryo image capture and embryologists classifications	IX71	Olympus	blq228_processing	blq228.jpg	figshare	doi:10.6084/m9.figshare.c.3825241	https://doi.org/10.6084/m9.figshare.c.3825241	Image processing	Quantitative variables and classification of bovine blastocysts.xls	figshare	doi:10.6084/m9.figshare.c.3825241	https://doi.org/10.6084/m9.figshare.c.3825241
blq229	Embryo image capture and embryologists classifications	IX71	Olympus	blq229_processing	blq229.jpg	figshare	doi:10.6084/m9.figshare.c.3825241	https://doi.org/10.6084/m9.figshare.c.3825241	Image processing	Quantitative variables and classification of bovine blastocysts.xls	figshare	doi:10.6084/m9.figshare.c.3825241	https://doi.org/10.6084/m9.figshare.c.3825241
blq230	Embryo image capture and embryologists classifications	IX71	Olympus	blq230_processing	blq230.jpg	figshare	doi:10.6084/m9.figshare.c.3825241	https://doi.org/10.6084/m9.figshare.c.3825241	Image processing	Quantitative variables and classification of bovine blastocysts.xls	figshare	doi:10.6084/m9.figshare.c.3825241	https://doi.org/10.6084/m9.figshare.c.3825241
blq231	Embryo image capture and embryologists classifications	IX71	Olympus	blq231_processing	blq231.jpg	figshare	doi:10.6084/m9.figshare.c.3825241	https://doi.org/10.6084/m9.figshare.c.3825241	Image processing	Quantitative variables and classification of bovine blastocysts.xls	figshare	doi:10.6084/m9.figshare.c.3825241	https://doi.org/10.6084/m9.figshare.c.3825241
blq232	Embryo image capture and embryologists classifications	IX71	Olympus	blq232_processing	blq232.jpg	figshare	doi:10.6084/m9.figshare.c.3825241	https://doi.org/10.6084/m9.figshare.c.3825241	Image processing	Quantitative variables and classification of bovine blastocysts.xls	figshare	doi:10.6084/m9.figshare.c.3825241	https://doi.org/10.6084/m9.figshare.c.3825241
blq233	Embryo image capture and embryologists classifications	IX71	Olympus	blq233_processing	blq233.jpg	figshare	doi:10.6084/m9.figshare.c.3825241	https://doi.org/10.6084/m9.figshare.c.3825241	Image processing	Quantitative variables and classification of bovine blastocysts.xls	figshare	doi:10.6084/m9.figshare.c.3825241	https://doi.org/10.6084/m9.figshare.c.3825241
blq234	Embryo image capture and embryologists classifications	IX71	Olympus	blq234_processing	blq234.jpg	figshare	doi:10.6084/m9.figshare.c.3825241	https://doi.org/10.6084/m9.figshare.c.3825241	Image processing	Quantitative variables and classification of bovine blastocysts.xls	figshare	doi:10.6084/m9.figshare.c.3825241	https://doi.org/10.6084/m9.figshare.c.3825241
blq235	Embryo image capture and embryologists classifications	IX71	Olympus	blq235_processing	blq235.jpg	figshare	doi:10.6084/m9.figshare.c.3825241	https://doi.org/10.6084/m9.figshare.c.3825241	Image processing	Quantitative variables and classification of bovine blastocysts.xls	figshare	doi:10.6084/m9.figshare.c.3825241	https://doi.org/10.6084/m9.figshare.c.3825241
blq236	Embryo image capture and embryologists classifications	IX71	Olympus	blq236_processing	blq236.jpg	figshare	doi:10.6084/m9.figshare.c.3825241	https://doi.org/10.6084/m9.figshare.c.3825241	Image processing	Quantitative variables and classification of bovine blastocysts.xls	figshare	doi:10.6084/m9.figshare.c.3825241	https://doi.org/10.6084/m9.figshare.c.3825241
blq237	Embryo image capture and embryologists classifications	IX71	Olympus	blq237_processing	blq237.jpg	figshare	doi:10.6084/m9.figshare.c.3825241	https://doi.org/10.6084/m9.figshare.c.3825241	Image processing	Quantitative variables and classification of bovine blastocysts.xls	figshare	doi:10.6084/m9.figshare.c.3825241	https://doi.org/10.6084/m9.figshare.c.3825241
blq238	Embryo image capture and embryologists classifications	IX71	Olympus	blq238_processing	blq238.jpg	figshare	doi:10.6084/m9.figshare.c.3825241	https://doi.org/10.6084/m9.figshare.c.3825241	Image processing	Quantitative variables and classification of bovine blastocysts.xls	figshare	doi:10.6084/m9.figshare.c.3825241	https://doi.org/10.6084/m9.figshare.c.3825241
blq239	Embryo image capture and embryologists classifications	IX71	Olympus	blq239_processing	blq239.jpg	figshare	doi:10.6084/m9.figshare.c.3825241	https://doi.org/10.6084/m9.figshare.c.3825241	Image processing	Quantitative variables and classification of bovine blastocysts.xls	figshare	doi:10.6084/m9.figshare.c.3825241	https://doi.org/10.6084/m9.figshare.c.3825241
blq240	Embryo image capture and embryologists classifications	IX71	Olympus	blq240_processing	blq240.jpg	figshare	doi:10.6084/m9.figshare.c.3825241	https://doi.org/10.6084/m9.figshare.c.3825241	Image processing	Quantitative variables and classification of bovine blastocysts.xls	figshare	doi:10.6084/m9.figshare.c.3825241	https://doi.org/10.6084/m9.figshare.c.3825241
blq241	Embryo image capture and embryologists classifications	IX71	Olympus	blq241_processing	blq241.jpg	figshare	doi:10.6084/m9.figshare.c.3825241	https://doi.org/10.6084/m9.figshare.c.3825241	Image processing	Quantitative variables and classification of bovine blastocysts.xls	figshare	doi:10.6084/m9.figshare.c.3825241	https://doi.org/10.6084/m9.figshare.c.3825241
blq242	Embryo image capture and embryologists classifications	IX71	Olympus	blq242_processing	blq242.jpg	figshare	doi:10.6084/m9.figshare.c.3825241	https://doi.org/10.6084/m9.figshare.c.3825241	Image processing	Quantitative variables and classification of bovine blastocysts.xls	figshare	doi:10.6084/m9.figshare.c.3825241	https://doi.org/10.6084/m9.figshare.c.3825241
blq243	Embryo image capture and embryologists classifications	IX71	Olympus	blq243_processing	blq243.jpg	figshare	doi:10.6084/m9.figshare.c.3825241	https://doi.org/10.6084/m9.figshare.c.3825241	Image processing	Quantitative variables and classification of bovine blastocysts.xls	figshare	doi:10.6084/m9.figshare.c.3825241	https://doi.org/10.6084/m9.figshare.c.3825241
blq244	Embryo image capture and embryologists classifications	IX71	Olympus	blq244_processing	blq244.jpg	figshare	doi:10.6084/m9.figshare.c.3825241	https://doi.org/10.6084/m9.figshare.c.3825241	Image processing	Quantitative variables and classification of bovine blastocysts.xls	figshare	doi:10.6084/m9.figshare.c.3825241	https://doi.org/10.6084/m9.figshare.c.3825241
blq245	Embryo image capture and embryologists classifications	IX71	Olympus	blq245_processing	blq245.jpg	figshare	doi:10.6084/m9.figshare.c.3825241	https://doi.org/10.6084/m9.figshare.c.3825241	Image processing	Quantitative variables and classification of bovine blastocysts.xls	figshare	doi:10.6084/m9.figshare.c.3825241	https://doi.org/10.6084/m9.figshare.c.3825241
blq246	Embryo image capture and embryologists classifications	IX71	Olympus	blq246_processing	blq246.jpg	figshare	doi:10.6084/m9.figshare.c.3825241	https://doi.org/10.6084/m9.figshare.c.3825241	Image processing	Quantitative variables and classification of bovine blastocysts.xls	figshare	doi:10.6084/m9.figshare.c.3825241	https://doi.org/10.6084/m9.figshare.c.3825241
blq247	Embryo image capture and embryologists classifications	IX71	Olympus	blq247_processing	blq247.jpg	figshare	doi:10.6084/m9.figshare.c.3825241	https://doi.org/10.6084/m9.figshare.c.3825241	Image processing	Quantitative variables and classification of bovine blastocysts.xls	figshare	doi:10.6084/m9.figshare.c.3825241	https://doi.org/10.6084/m9.figshare.c.3825241
blq248	Embryo image capture and embryologists classifications	IX71	Olympus	blq248_processing	blq248.jpg	figshare	doi:10.6084/m9.figshare.c.3825241	https://doi.org/10.6084/m9.figshare.c.3825241	Image processing	Quantitative variables and classification of bovine blastocysts.xls	figshare	doi:10.6084/m9.figshare.c.3825241	https://doi.org/10.6084/m9.figshare.c.3825241
blq249	Embryo image capture and embryologists classifications	IX71	Olympus	blq249_processing	blq249.jpg	figshare	doi:10.6084/m9.figshare.c.3825241	https://doi.org/10.6084/m9.figshare.c.3825241	Image processing	Quantitative variables and classification of bovine blastocysts.xls	figshare	doi:10.6084/m9.figshare.c.3825241	https://doi.org/10.6084/m9.figshare.c.3825241
blq250	Embryo image capture and embryologists classifications	IX71	Olympus	blq250_processing	blq250.jpg	figshare	doi:10.6084/m9.figshare.c.3825241	https://doi.org/10.6084/m9.figshare.c.3825241	Image processing	Quantitative variables and classification of bovine blastocysts.xls	figshare	doi:10.6084/m9.figshare.c.3825241	https://doi.org/10.6084/m9.figshare.c.3825241
blq251	Embryo image capture and embryologists classifications	IX71	Olympus	blq251_processing	blq251.jpg	figshare	doi:10.6084/m9.figshare.c.3825241	https://doi.org/10.6084/m9.figshare.c.3825241	Image processing	Quantitative variables and classification of bovine blastocysts.xls	figshare	doi:10.6084/m9.figshare.c.3825241	https://doi.org/10.6084/m9.figshare.c.3825241
blq252	Embryo image capture and embryologists classifications	IX71	Olympus	blq252_processing	blq252.jpg	figshare	doi:10.6084/m9.figshare.c.3825241	https://doi.org/10.6084/m9.figshare.c.3825241	Image processing	Quantitative variables and classification of bovine blastocysts.xls	figshare	doi:10.6084/m9.figshare.c.3825241	https://doi.org/10.6084/m9.figshare.c.3825241
blq253	Embryo image capture and embryologists classifications	IX71	Olympus	blq253_processing	blq253.jpg	figshare	doi:10.6084/m9.figshare.c.3825241	https://doi.org/10.6084/m9.figshare.c.3825241	Image processing	Quantitative variables and classification of bovine blastocysts.xls	figshare	doi:10.6084/m9.figshare.c.3825241	https://doi.org/10.6084/m9.figshare.c.3825241
blq254	Embryo image capture and embryologists classifications	IX71	Olympus	blq254_processing	blq254.jpg	figshare	doi:10.6084/m9.figshare.c.3825241	https://doi.org/10.6084/m9.figshare.c.3825241	Image processing	Quantitative variables and classification of bovine blastocysts.xls	figshare	doi:10.6084/m9.figshare.c.3825241	https://doi.org/10.6084/m9.figshare.c.3825241
blq255	Embryo image capture and embryologists classifications	IX71	Olympus	blq255_processing	blq255.jpg	figshare	doi:10.6084/m9.figshare.c.3825241	https://doi.org/10.6084/m9.figshare.c.3825241	Image processing	Quantitative variables and classification of bovine blastocysts.xls	figshare	doi:10.6084/m9.figshare.c.3825241	https://doi.org/10.6084/m9.figshare.c.3825241
blq256	Embryo image capture and embryologists classifications	IX71	Olympus	blq256_processing	blq256.jpg	figshare	doi:10.6084/m9.figshare.c.3825241	https://doi.org/10.6084/m9.figshare.c.3825241	Image processing	Quantitative variables and classification of bovine blastocysts.xls	figshare	doi:10.6084/m9.figshare.c.3825241	https://doi.org/10.6084/m9.figshare.c.3825241
blq257	Embryo image capture and embryologists classifications	IX71	Olympus	blq257_processing	blq257.jpg	figshare	doi:10.6084/m9.figshare.c.3825241	https://doi.org/10.6084/m9.figshare.c.3825241	Image processing	Quantitative variables and classification of bovine blastocysts.xls	figshare	doi:10.6084/m9.figshare.c.3825241	https://doi.org/10.6084/m9.figshare.c.3825241
blq258	Embryo image capture and embryologists classifications	IX71	Olympus	blq258_processing	blq258.jpg	figshare	doi:10.6084/m9.figshare.c.3825241	https://doi.org/10.6084/m9.figshare.c.3825241	Image processing	Quantitative variables and classification of bovine blastocysts.xls	figshare	doi:10.6084/m9.figshare.c.3825241	https://doi.org/10.6084/m9.figshare.c.3825241
blq259	Embryo image capture and embryologists classifications	IX71	Olympus	blq259_processing	blq259.jpg	figshare	doi:10.6084/m9.figshare.c.3825241	https://doi.org/10.6084/m9.figshare.c.3825241	Image processing	Quantitative variables and classification of bovine blastocysts.xls	figshare	doi:10.6084/m9.figshare.c.3825241	https://doi.org/10.6084/m9.figshare.c.3825241
blq260	Embryo image capture and embryologists classifications	IX71	Olympus	blq260_processing	blq260.jpg	figshare	doi:10.6084/m9.figshare.c.3825241	https://doi.org/10.6084/m9.figshare.c.3825241	Image processing	Quantitative variables and classification of bovine blastocysts.xls	figshare	doi:10.6084/m9.figshare.c.3825241	https://doi.org/10.6084/m9.figshare.c.3825241
blq261	Embryo image capture and embryologists classifications	IX71	Olympus	blq261_processing	blq261.jpg	figshare	doi:10.6084/m9.figshare.c.3825241	https://doi.org/10.6084/m9.figshare.c.3825241	Image processing	Quantitative variables and classification of bovine blastocysts.xls	figshare	doi:10.6084/m9.figshare.c.3825241	https://doi.org/10.6084/m9.figshare.c.3825241
blq262	Embryo image capture and embryologists classifications	IX71	Olympus	blq262_processing	blq262.jpg	figshare	doi:10.6084/m9.figshare.c.3825241	https://doi.org/10.6084/m9.figshare.c.3825241	Image processing	Quantitative variables and classification of bovine blastocysts.xls	figshare	doi:10.6084/m9.figshare.c.3825241	https://doi.org/10.6084/m9.figshare.c.3825241
blq263	Embryo image capture and embryologists classifications	IX71	Olympus	blq263_processing	blq263.jpg	figshare	doi:10.6084/m9.figshare.c.3825241	https://doi.org/10.6084/m9.figshare.c.3825241	Image processing	Quantitative variables and classification of bovine blastocysts.xls	figshare	doi:10.6084/m9.figshare.c.3825241	https://doi.org/10.6084/m9.figshare.c.3825241
blq264	Embryo image capture and embryologists classifications	IX71	Olympus	blq264_processing	blq264.jpg	figshare	doi:10.6084/m9.figshare.c.3825241	https://doi.org/10.6084/m9.figshare.c.3825241	Image processing	Quantitative variables and classification of bovine blastocysts.xls	figshare	doi:10.6084/m9.figshare.c.3825241	https://doi.org/10.6084/m9.figshare.c.3825241
blq265	Embryo image capture and embryologists classifications	IX71	Olympus	blq265_processing	blq265.jpg	figshare	doi:10.6084/m9.figshare.c.3825241	https://doi.org/10.6084/m9.figshare.c.3825241	Image processing	Quantitative variables and classification of bovine blastocysts.xls	figshare	doi:10.6084/m9.figshare.c.3825241	https://doi.org/10.6084/m9.figshare.c.3825241
blq266	Embryo image capture and embryologists classifications	IX71	Olympus	blq266_processing	blq266.jpg	figshare	doi:10.6084/m9.figshare.c.3825241	https://doi.org/10.6084/m9.figshare.c.3825241	Image processing	Quantitative variables and classification of bovine blastocysts.xls	figshare	doi:10.6084/m9.figshare.c.3825241	https://doi.org/10.6084/m9.figshare.c.3825241
blq267	Embryo image capture and embryologists classifications	IX71	Olympus	blq267_processing	blq267.jpg	figshare	doi:10.6084/m9.figshare.c.3825241	https://doi.org/10.6084/m9.figshare.c.3825241	Image processing	Quantitative variables and classification of bovine blastocysts.xls	figshare	doi:10.6084/m9.figshare.c.3825241	https://doi.org/10.6084/m9.figshare.c.3825241
blq268	Embryo image capture and embryologists classifications	IX71	Olympus	blq268_processing	blq268.jpg	figshare	doi:10.6084/m9.figshare.c.3825241	https://doi.org/10.6084/m9.figshare.c.3825241	Image processing	Quantitative variables and classification of bovine blastocysts.xls	figshare	doi:10.6084/m9.figshare.c.3825241	https://doi.org/10.6084/m9.figshare.c.3825241
blq269	Embryo image capture and embryologists classifications	IX71	Olympus	blq269_processing	blq269.jpg	figshare	doi:10.6084/m9.figshare.c.3825241	https://doi.org/10.6084/m9.figshare.c.3825241	Image processing	Quantitative variables and classification of bovine blastocysts.xls	figshare	doi:10.6084/m9.figshare.c.3825241	https://doi.org/10.6084/m9.figshare.c.3825241
blq270	Embryo image capture and embryologists classifications	IX71	Olympus	blq270_processing	blq270.jpg	figshare	doi:10.6084/m9.figshare.c.3825241	https://doi.org/10.6084/m9.figshare.c.3825241	Image processing	Quantitative variables and classification of bovine blastocysts.xls	figshare	doi:10.6084/m9.figshare.c.3825241	https://doi.org/10.6084/m9.figshare.c.3825241
blq271	Embryo image capture and embryologists classifications	IX71	Olympus	blq271_processing	blq271.jpg	figshare	doi:10.6084/m9.figshare.c.3825241	https://doi.org/10.6084/m9.figshare.c.3825241	Image processing	Quantitative variables and classification of bovine blastocysts.xls	figshare	doi:10.6084/m9.figshare.c.3825241	https://doi.org/10.6084/m9.figshare.c.3825241
blq272	Embryo image capture and embryologists classifications	IX71	Olympus	blq272_processing	blq272.jpg	figshare	doi:10.6084/m9.figshare.c.3825241	https://doi.org/10.6084/m9.figshare.c.3825241	Image processing	Quantitative variables and classification of bovine blastocysts.xls	figshare	doi:10.6084/m9.figshare.c.3825241	https://doi.org/10.6084/m9.figshare.c.3825241
blq273	Embryo image capture and embryologists classifications	IX71	Olympus	blq273_processing	blq273.jpg	figshare	doi:10.6084/m9.figshare.c.3825241	https://doi.org/10.6084/m9.figshare.c.3825241	Image processing	Quantitative variables and classification of bovine blastocysts.xls	figshare	doi:10.6084/m9.figshare.c.3825241	https://doi.org/10.6084/m9.figshare.c.3825241
blq274	Embryo image capture and embryologists classifications	IX71	Olympus	blq274_processing	blq274.jpg	figshare	doi:10.6084/m9.figshare.c.3825241	https://doi.org/10.6084/m9.figshare.c.3825241	Image processing	Quantitative variables and classification of bovine blastocysts.xls	figshare	doi:10.6084/m9.figshare.c.3825241	https://doi.org/10.6084/m9.figshare.c.3825241
blq275	Embryo image capture and embryologists classifications	IX71	Olympus	blq275_processing	blq275.jpg	figshare	doi:10.6084/m9.figshare.c.3825241	https://doi.org/10.6084/m9.figshare.c.3825241	Image processing	Quantitative variables and classification of bovine blastocysts.xls	figshare	doi:10.6084/m9.figshare.c.3825241	https://doi.org/10.6084/m9.figshare.c.3825241
blq276	Embryo image capture and embryologists classifications	IX71	Olympus	blq276_processing	blq276.jpg	figshare	doi:10.6084/m9.figshare.c.3825241	https://doi.org/10.6084/m9.figshare.c.3825241	Image processing	Quantitative variables and classification of bovine blastocysts.xls	figshare	doi:10.6084/m9.figshare.c.3825241	https://doi.org/10.6084/m9.figshare.c.3825241
blq277	Embryo image capture and embryologists classifications	IX71	Olympus	blq277_processing	blq277.jpg	figshare	doi:10.6084/m9.figshare.c.3825241	https://doi.org/10.6084/m9.figshare.c.3825241	Image processing	Quantitative variables and classification of bovine blastocysts.xls	figshare	doi:10.6084/m9.figshare.c.3825241	https://doi.org/10.6084/m9.figshare.c.3825241
blq278	Embryo image capture and embryologists classifications	IX71	Olympus	blq278_processing	blq278.jpg	figshare	doi:10.6084/m9.figshare.c.3825241	https://doi.org/10.6084/m9.figshare.c.3825241	Image processing	Quantitative variables and classification of bovine blastocysts.xls	figshare	doi:10.6084/m9.figshare.c.3825241	https://doi.org/10.6084/m9.figshare.c.3825241
blq279	Embryo image capture and embryologists classifications	IX71	Olympus	blq279_processing	blq279.jpg	figshare	doi:10.6084/m9.figshare.c.3825241	https://doi.org/10.6084/m9.figshare.c.3825241	Image processing	Quantitative variables and classification of bovine blastocysts.xls	figshare	doi:10.6084/m9.figshare.c.3825241	https://doi.org/10.6084/m9.figshare.c.3825241
blq280	Embryo image capture and embryologists classifications	IX71	Olympus	blq280_processing	blq280.jpg	figshare	doi:10.6084/m9.figshare.c.3825241	https://doi.org/10.6084/m9.figshare.c.3825241	Image processing	Quantitative variables and classification of bovine blastocysts.xls	figshare	doi:10.6084/m9.figshare.c.3825241	https://doi.org/10.6084/m9.figshare.c.3825241
blq281	Embryo image capture and embryologists classifications	IX71	Olympus	blq281_processing	blq281.jpg	figshare	doi:10.6084/m9.figshare.c.3825241	https://doi.org/10.6084/m9.figshare.c.3825241	Image processing	Quantitative variables and classification of bovine blastocysts.xls	figshare	doi:10.6084/m9.figshare.c.3825241	https://doi.org/10.6084/m9.figshare.c.3825241
blq282	Embryo image capture and embryologists classifications	IX71	Olympus	blq282_processing	blq282.jpg	figshare	doi:10.6084/m9.figshare.c.3825241	https://doi.org/10.6084/m9.figshare.c.3825241	Image processing	Quantitative variables and classification of bovine blastocysts.xls	figshare	doi:10.6084/m9.figshare.c.3825241	https://doi.org/10.6084/m9.figshare.c.3825241
blq283	Embryo image capture and embryologists classifications	IX71	Olympus	blq283_processing	blq283.jpg	figshare	doi:10.6084/m9.figshare.c.3825241	https://doi.org/10.6084/m9.figshare.c.3825241	Image processing	Quantitative variables and classification of bovine blastocysts.xls	figshare	doi:10.6084/m9.figshare.c.3825241	https://doi.org/10.6084/m9.figshare.c.3825241
blq284	Embryo image capture and embryologists classifications	IX71	Olympus	blq284_processing	blq284.jpg	figshare	doi:10.6084/m9.figshare.c.3825241	https://doi.org/10.6084/m9.figshare.c.3825241	Image processing	Quantitative variables and classification of bovine blastocysts.xls	figshare	doi:10.6084/m9.figshare.c.3825241	https://doi.org/10.6084/m9.figshare.c.3825241
blq285	Embryo image capture and embryologists classifications	IX71	Olympus	blq285_processing	blq285.jpg	figshare	doi:10.6084/m9.figshare.c.3825241	https://doi.org/10.6084/m9.figshare.c.3825241	Image processing	Quantitative variables and classification of bovine blastocysts.xls	figshare	doi:10.6084/m9.figshare.c.3825241	https://doi.org/10.6084/m9.figshare.c.3825241
blq286	Embryo image capture and embryologists classifications	IX71	Olympus	blq286_processing	blq286.jpg	figshare	doi:10.6084/m9.figshare.c.3825241	https://doi.org/10.6084/m9.figshare.c.3825241	Image processing	Quantitative variables and classification of bovine blastocysts.xls	figshare	doi:10.6084/m9.figshare.c.3825241	https://doi.org/10.6084/m9.figshare.c.3825241
blq287	Embryo image capture and embryologists classifications	IX71	Olympus	blq287_processing	blq287.jpg	figshare	doi:10.6084/m9.figshare.c.3825241	https://doi.org/10.6084/m9.figshare.c.3825241	Image processing	Quantitative variables and classification of bovine blastocysts.xls	figshare	doi:10.6084/m9.figshare.c.3825241	https://doi.org/10.6084/m9.figshare.c.3825241
blq288	Embryo image capture and embryologists classifications	IX71	Olympus	blq288_processing	blq288.jpg	figshare	doi:10.6084/m9.figshare.c.3825241	https://doi.org/10.6084/m9.figshare.c.3825241	Image processing	Quantitative variables and classification of bovine blastocysts.xls	figshare	doi:10.6084/m9.figshare.c.3825241	https://doi.org/10.6084/m9.figshare.c.3825241
blq289	Embryo image capture and embryologists classifications	IX71	Olympus	blq289_processing	blq289.jpg	figshare	doi:10.6084/m9.figshare.c.3825241	https://doi.org/10.6084/m9.figshare.c.3825241	Image processing	Quantitative variables and classification of bovine blastocysts.xls	figshare	doi:10.6084/m9.figshare.c.3825241	https://doi.org/10.6084/m9.figshare.c.3825241
blq290	Embryo image capture and embryologists classifications	IX71	Olympus	blq290_processing	blq290.jpg	figshare	doi:10.6084/m9.figshare.c.3825241	https://doi.org/10.6084/m9.figshare.c.3825241	Image processing	Quantitative variables and classification of bovine blastocysts.xls	figshare	doi:10.6084/m9.figshare.c.3825241	https://doi.org/10.6084/m9.figshare.c.3825241
blq291	Embryo image capture and embryologists classifications	IX71	Olympus	blq291_processing	blq291.jpg	figshare	doi:10.6084/m9.figshare.c.3825241	https://doi.org/10.6084/m9.figshare.c.3825241	Image processing	Quantitative variables and classification of bovine blastocysts.xls	figshare	doi:10.6084/m9.figshare.c.3825241	https://doi.org/10.6084/m9.figshare.c.3825241
blq292	Embryo image capture and embryologists classifications	IX71	Olympus	blq292_processing	blq292.jpg	figshare	doi:10.6084/m9.figshare.c.3825241	https://doi.org/10.6084/m9.figshare.c.3825241	Image processing	Quantitative variables and classification of bovine blastocysts.xls	figshare	doi:10.6084/m9.figshare.c.3825241	https://doi.org/10.6084/m9.figshare.c.3825241
blq293	Embryo image capture and embryologists classifications	IX71	Olympus	blq293_processing	blq293.jpg	figshare	doi:10.6084/m9.figshare.c.3825241	https://doi.org/10.6084/m9.figshare.c.3825241	Image processing	Quantitative variables and classification of bovine blastocysts.xls	figshare	doi:10.6084/m9.figshare.c.3825241	https://doi.org/10.6084/m9.figshare.c.3825241
blq294	Embryo image capture and embryologists classifications	IX71	Olympus	blq294_processing	blq294.jpg	figshare	doi:10.6084/m9.figshare.c.3825241	https://doi.org/10.6084/m9.figshare.c.3825241	Image processing	Quantitative variables and classification of bovine blastocysts.xls	figshare	doi:10.6084/m9.figshare.c.3825241	https://doi.org/10.6084/m9.figshare.c.3825241
blq295	Embryo image capture and embryologists classifications	IX71	Olympus	blq295_processing	blq295.jpg	figshare	doi:10.6084/m9.figshare.c.3825241	https://doi.org/10.6084/m9.figshare.c.3825241	Image processing	Quantitative variables and classification of bovine blastocysts.xls	figshare	doi:10.6084/m9.figshare.c.3825241	https://doi.org/10.6084/m9.figshare.c.3825241
blq296	Embryo image capture and embryologists classifications	IX71	Olympus	blq296_processing	blq296.jpg	figshare	doi:10.6084/m9.figshare.c.3825241	https://doi.org/10.6084/m9.figshare.c.3825241	Image processing	Quantitative variables and classification of bovine blastocysts.xls	figshare	doi:10.6084/m9.figshare.c.3825241	https://doi.org/10.6084/m9.figshare.c.3825241
blq297	Embryo image capture and embryologists classifications	IX71	Olympus	blq297_processing	blq297.jpg	figshare	doi:10.6084/m9.figshare.c.3825241	https://doi.org/10.6084/m9.figshare.c.3825241	Image processing	Quantitative variables and classification of bovine blastocysts.xls	figshare	doi:10.6084/m9.figshare.c.3825241	https://doi.org/10.6084/m9.figshare.c.3825241
blq298	Embryo image capture and embryologists classifications	IX71	Olympus	blq298_processing	blq298.jpg	figshare	doi:10.6084/m9.figshare.c.3825241	https://doi.org/10.6084/m9.figshare.c.3825241	Image processing	Quantitative variables and classification of bovine blastocysts.xls	figshare	doi:10.6084/m9.figshare.c.3825241	https://doi.org/10.6084/m9.figshare.c.3825241
blq299	Embryo image capture and embryologists classifications	IX71	Olympus	blq299_processing	blq299.jpg	figshare	doi:10.6084/m9.figshare.c.3825241	https://doi.org/10.6084/m9.figshare.c.3825241	Image processing	Quantitative variables and classification of bovine blastocysts.xls	figshare	doi:10.6084/m9.figshare.c.3825241	https://doi.org/10.6084/m9.figshare.c.3825241
blq300	Embryo image capture and embryologists classifications	IX71	Olympus	blq300_processing	blq300.jpg	figshare	doi:10.6084/m9.figshare.c.3825241	https://doi.org/10.6084/m9.figshare.c.3825241	Image processing	Quantitative variables and classification of bovine blastocysts.xls	figshare	doi:10.6084/m9.figshare.c.3825241	https://doi.org/10.6084/m9.figshare.c.3825241
blq301	Embryo image capture and embryologists classifications	IX71	Olympus	blq301_processing	blq301.jpg	figshare	doi:10.6084/m9.figshare.c.3825241	https://doi.org/10.6084/m9.figshare.c.3825241	Image processing	Quantitative variables and classification of bovine blastocysts.xls	figshare	doi:10.6084/m9.figshare.c.3825241	https://doi.org/10.6084/m9.figshare.c.3825241
blq302	Embryo image capture and embryologists classifications	IX71	Olympus	blq302_processing	blq302.jpg	figshare	doi:10.6084/m9.figshare.c.3825241	https://doi.org/10.6084/m9.figshare.c.3825241	Image processing	Quantitative variables and classification of bovine blastocysts.xls	figshare	doi:10.6084/m9.figshare.c.3825241	https://doi.org/10.6084/m9.figshare.c.3825241
blq303	Embryo image capture and embryologists classifications	IX71	Olympus	blq303_processing	blq303.jpg	figshare	doi:10.6084/m9.figshare.c.3825241	https://doi.org/10.6084/m9.figshare.c.3825241	Image processing	Quantitative variables and classification of bovine blastocysts.xls	figshare	doi:10.6084/m9.figshare.c.3825241	https://doi.org/10.6084/m9.figshare.c.3825241
blq304	Embryo image capture and embryologists classifications	IX71	Olympus	blq304_processing	blq304.jpg	figshare	doi:10.6084/m9.figshare.c.3825241	https://doi.org/10.6084/m9.figshare.c.3825241	Image processing	Quantitative variables and classification of bovine blastocysts.xls	figshare	doi:10.6084/m9.figshare.c.3825241	https://doi.org/10.6084/m9.figshare.c.3825241
blq305	Embryo image capture and embryologists classifications	IX71	Olympus	blq305_processing	blq305.jpg	figshare	doi:10.6084/m9.figshare.c.3825241	https://doi.org/10.6084/m9.figshare.c.3825241	Image processing	Quantitative variables and classification of bovine blastocysts.xls	figshare	doi:10.6084/m9.figshare.c.3825241	https://doi.org/10.6084/m9.figshare.c.3825241
blq306	Embryo image capture and embryologists classifications	IX71	Olympus	blq306_processing	blq306.jpg	figshare	doi:10.6084/m9.figshare.c.3825241	https://doi.org/10.6084/m9.figshare.c.3825241	Image processing	Quantitative variables and classification of bovine blastocysts.xls	figshare	doi:10.6084/m9.figshare.c.3825241	https://doi.org/10.6084/m9.figshare.c.3825241
blq307	Embryo image capture and embryologists classifications	IX71	Olympus	blq307_processing	blq307.jpg	figshare	doi:10.6084/m9.figshare.c.3825241	https://doi.org/10.6084/m9.figshare.c.3825241	Image processing	Quantitative variables and classification of bovine blastocysts.xls	figshare	doi:10.6084/m9.figshare.c.3825241	https://doi.org/10.6084/m9.figshare.c.3825241
blq308	Embryo image capture and embryologists classifications	IX71	Olympus	blq308_processing	blq308.jpg	figshare	doi:10.6084/m9.figshare.c.3825241	https://doi.org/10.6084/m9.figshare.c.3825241	Image processing	Quantitative variables and classification of bovine blastocysts.xls	figshare	doi:10.6084/m9.figshare.c.3825241	https://doi.org/10.6084/m9.figshare.c.3825241
blq309	Embryo image capture and embryologists classifications	IX71	Olympus	blq309_processing	blq309.jpg	figshare	doi:10.6084/m9.figshare.c.3825241	https://doi.org/10.6084/m9.figshare.c.3825241	Image processing	Quantitative variables and classification of bovine blastocysts.xls	figshare	doi:10.6084/m9.figshare.c.3825241	https://doi.org/10.6084/m9.figshare.c.3825241
blq310	Embryo image capture and embryologists classifications	IX71	Olympus	blq310_processing	blq310.jpg	figshare	doi:10.6084/m9.figshare.c.3825241	https://doi.org/10.6084/m9.figshare.c.3825241	Image processing	Quantitative variables and classification of bovine blastocysts.xls	figshare	doi:10.6084/m9.figshare.c.3825241	https://doi.org/10.6084/m9.figshare.c.3825241
blq311	Embryo image capture and embryologists classifications	IX71	Olympus	blq311_processing	blq311.jpg	figshare	doi:10.6084/m9.figshare.c.3825241	https://doi.org/10.6084/m9.figshare.c.3825241	Image processing	Quantitative variables and classification of bovine blastocysts.xls	figshare	doi:10.6084/m9.figshare.c.3825241	https://doi.org/10.6084/m9.figshare.c.3825241
blq312	Embryo image capture and embryologists classifications	IX71	Olympus	blq312_processing	blq312.jpg	figshare	doi:10.6084/m9.figshare.c.3825241	https://doi.org/10.6084/m9.figshare.c.3825241	Image processing	Quantitative variables and classification of bovine blastocysts.xls	figshare	doi:10.6084/m9.figshare.c.3825241	https://doi.org/10.6084/m9.figshare.c.3825241
blq313	Embryo image capture and embryologists classifications	IX71	Olympus	blq313_processing	blq313.jpg	figshare	doi:10.6084/m9.figshare.c.3825241	https://doi.org/10.6084/m9.figshare.c.3825241	Image processing	Quantitative variables and classification of bovine blastocysts.xls	figshare	doi:10.6084/m9.figshare.c.3825241	https://doi.org/10.6084/m9.figshare.c.3825241
blq314	Embryo image capture and embryologists classifications	IX71	Olympus	blq314_processing	blq314.jpg	figshare	doi:10.6084/m9.figshare.c.3825241	https://doi.org/10.6084/m9.figshare.c.3825241	Image processing	Quantitative variables and classification of bovine blastocysts.xls	figshare	doi:10.6084/m9.figshare.c.3825241	https://doi.org/10.6084/m9.figshare.c.3825241
blq315	Embryo image capture and embryologists classifications	IX71	Olympus	blq315_processing	blq315.jpg	figshare	doi:10.6084/m9.figshare.c.3825241	https://doi.org/10.6084/m9.figshare.c.3825241	Image processing	Quantitative variables and classification of bovine blastocysts.xls	figshare	doi:10.6084/m9.figshare.c.3825241	https://doi.org/10.6084/m9.figshare.c.3825241
blq316	Embryo image capture and embryologists classifications	IX71	Olympus	blq316_processing	blq316.jpg	figshare	doi:10.6084/m9.figshare.c.3825241	https://doi.org/10.6084/m9.figshare.c.3825241	Image processing	Quantitative variables and classification of bovine blastocysts.xls	figshare	doi:10.6084/m9.figshare.c.3825241	https://doi.org/10.6084/m9.figshare.c.3825241
blq317	Embryo image capture and embryologists classifications	IX71	Olympus	blq317_processing	blq317.jpg	figshare	doi:10.6084/m9.figshare.c.3825241	https://doi.org/10.6084/m9.figshare.c.3825241	Image processing	Quantitative variables and classification of bovine blastocysts.xls	figshare	doi:10.6084/m9.figshare.c.3825241	https://doi.org/10.6084/m9.figshare.c.3825241
blq318	Embryo image capture and embryologists classifications	IX71	Olympus	blq318_processing	blq318.jpg	figshare	doi:10.6084/m9.figshare.c.3825241	https://doi.org/10.6084/m9.figshare.c.3825241	Image processing	Quantitative variables and classification of bovine blastocysts.xls	figshare	doi:10.6084/m9.figshare.c.3825241	https://doi.org/10.6084/m9.figshare.c.3825241
blq319	Embryo image capture and embryologists classifications	IX71	Olympus	blq319_processing	blq319.jpg	figshare	doi:10.6084/m9.figshare.c.3825241	https://doi.org/10.6084/m9.figshare.c.3825241	Image processing	Quantitative variables and classification of bovine blastocysts.xls	figshare	doi:10.6084/m9.figshare.c.3825241	https://doi.org/10.6084/m9.figshare.c.3825241
blq320	Embryo image capture and embryologists classifications	IX71	Olympus	blq320_processing	blq320.jpg	figshare	doi:10.6084/m9.figshare.c.3825241	https://doi.org/10.6084/m9.figshare.c.3825241	Image processing	Quantitative variables and classification of bovine blastocysts.xls	figshare	doi:10.6084/m9.figshare.c.3825241	https://doi.org/10.6084/m9.figshare.c.3825241
blq321	Embryo image capture and embryologists classifications	IX71	Olympus	blq321_processing	blq321.jpg	figshare	doi:10.6084/m9.figshare.c.3825241	https://doi.org/10.6084/m9.figshare.c.3825241	Image processing	Quantitative variables and classification of bovine blastocysts.xls	figshare	doi:10.6084/m9.figshare.c.3825241	https://doi.org/10.6084/m9.figshare.c.3825241
blq322	Embryo image capture and embryologists classifications	IX71	Olympus	blq322_processing	blq322.jpg	figshare	doi:10.6084/m9.figshare.c.3825241	https://doi.org/10.6084/m9.figshare.c.3825241	Image processing	Quantitative variables and classification of bovine blastocysts.xls	figshare	doi:10.6084/m9.figshare.c.3825241	https://doi.org/10.6084/m9.figshare.c.3825241
blq323	Embryo image capture and embryologists classifications	IX71	Olympus	blq323_processing	blq323.jpg	figshare	doi:10.6084/m9.figshare.c.3825241	https://doi.org/10.6084/m9.figshare.c.3825241	Image processing	Quantitative variables and classification of bovine blastocysts.xls	figshare	doi:10.6084/m9.figshare.c.3825241	https://doi.org/10.6084/m9.figshare.c.3825241
blq324	Embryo image capture and embryologists classifications	IX71	Olympus	blq324_processing	blq324.jpg	figshare	doi:10.6084/m9.figshare.c.3825241	https://doi.org/10.6084/m9.figshare.c.3825241	Image processing	Quantitative variables and classification of bovine blastocysts.xls	figshare	doi:10.6084/m9.figshare.c.3825241	https://doi.org/10.6084/m9.figshare.c.3825241
blq325	Embryo image capture and embryologists classifications	IX71	Olympus	blq325_processing	blq325.jpg	figshare	doi:10.6084/m9.figshare.c.3825241	https://doi.org/10.6084/m9.figshare.c.3825241	Image processing	Quantitative variables and classification of bovine blastocysts.xls	figshare	doi:10.6084/m9.figshare.c.3825241	https://doi.org/10.6084/m9.figshare.c.3825241
blq326	Embryo image capture and embryologists classifications	IX71	Olympus	blq326_processing	blq326.jpg	figshare	doi:10.6084/m9.figshare.c.3825241	https://doi.org/10.6084/m9.figshare.c.3825241	Image processing	Quantitative variables and classification of bovine blastocysts.xls	figshare	doi:10.6084/m9.figshare.c.3825241	https://doi.org/10.6084/m9.figshare.c.3825241
blq327	Embryo image capture and embryologists classifications	IX71	Olympus	blq327_processing	blq327.jpg	figshare	doi:10.6084/m9.figshare.c.3825241	https://doi.org/10.6084/m9.figshare.c.3825241	Image processing	Quantitative variables and classification of bovine blastocysts.xls	figshare	doi:10.6084/m9.figshare.c.3825241	https://doi.org/10.6084/m9.figshare.c.3825241
blq328	Embryo image capture and embryologists classifications	IX71	Olympus	blq328_processing	blq328.jpg	figshare	doi:10.6084/m9.figshare.c.3825241	https://doi.org/10.6084/m9.figshare.c.3825241	Image processing	Quantitative variables and classification of bovine blastocysts.xls	figshare	doi:10.6084/m9.figshare.c.3825241	https://doi.org/10.6084/m9.figshare.c.3825241
blq329	Embryo image capture and embryologists classifications	IX71	Olympus	blq329_processing	blq329.jpg	figshare	doi:10.6084/m9.figshare.c.3825241	https://doi.org/10.6084/m9.figshare.c.3825241	Image processing	Quantitative variables and classification of bovine blastocysts.xls	figshare	doi:10.6084/m9.figshare.c.3825241	https://doi.org/10.6084/m9.figshare.c.3825241
blq330	Embryo image capture and embryologists classifications	IX71	Olympus	blq330_processing	blq330.jpg	figshare	doi:10.6084/m9.figshare.c.3825241	https://doi.org/10.6084/m9.figshare.c.3825241	Image processing	Quantitative variables and classification of bovine blastocysts.xls	figshare	doi:10.6084/m9.figshare.c.3825241	https://doi.org/10.6084/m9.figshare.c.3825241
blq331	Embryo image capture and embryologists classifications	IX71	Olympus	blq331_processing	blq331.jpg	figshare	doi:10.6084/m9.figshare.c.3825241	https://doi.org/10.6084/m9.figshare.c.3825241	Image processing	Quantitative variables and classification of bovine blastocysts.xls	figshare	doi:10.6084/m9.figshare.c.3825241	https://doi.org/10.6084/m9.figshare.c.3825241
blq332	Embryo image capture and embryologists classifications	IX71	Olympus	blq332_processing	blq332.jpg	figshare	doi:10.6084/m9.figshare.c.3825241	https://doi.org/10.6084/m9.figshare.c.3825241	Image processing	Quantitative variables and classification of bovine blastocysts.xls	figshare	doi:10.6084/m9.figshare.c.3825241	https://doi.org/10.6084/m9.figshare.c.3825241
blq333	Embryo image capture and embryologists classifications	IX71	Olympus	blq333_processing	blq333.jpg	figshare	doi:10.6084/m9.figshare.c.3825241	https://doi.org/10.6084/m9.figshare.c.3825241	Image processing	Quantitative variables and classification of bovine blastocysts.xls	figshare	doi:10.6084/m9.figshare.c.3825241	https://doi.org/10.6084/m9.figshare.c.3825241
blq334	Embryo image capture and embryologists classifications	IX71	Olympus	blq334_processing	blq334.jpg	figshare	doi:10.6084/m9.figshare.c.3825241	https://doi.org/10.6084/m9.figshare.c.3825241	Image processing	Quantitative variables and classification of bovine blastocysts.xls	figshare	doi:10.6084/m9.figshare.c.3825241	https://doi.org/10.6084/m9.figshare.c.3825241
blq335	Embryo image capture and embryologists classifications	IX71	Olympus	blq335_processing	blq335.jpg	figshare	doi:10.6084/m9.figshare.c.3825241	https://doi.org/10.6084/m9.figshare.c.3825241	Image processing	Quantitative variables and classification of bovine blastocysts.xls	figshare	doi:10.6084/m9.figshare.c.3825241	https://doi.org/10.6084/m9.figshare.c.3825241
blq336	Embryo image capture and embryologists classifications	IX71	Olympus	blq336_processing	blq336.jpg	figshare	doi:10.6084/m9.figshare.c.3825241	https://doi.org/10.6084/m9.figshare.c.3825241	Image processing	Quantitative variables and classification of bovine blastocysts.xls	figshare	doi:10.6084/m9.figshare.c.3825241	https://doi.org/10.6084/m9.figshare.c.3825241
blq337	Embryo image capture and embryologists classifications	IX71	Olympus	blq337_processing	blq337.jpg	figshare	doi:10.6084/m9.figshare.c.3825241	https://doi.org/10.6084/m9.figshare.c.3825241	Image processing	Quantitative variables and classification of bovine blastocysts.xls	figshare	doi:10.6084/m9.figshare.c.3825241	https://doi.org/10.6084/m9.figshare.c.3825241
blq338	Embryo image capture and embryologists classifications	IX71	Olympus	blq338_processing	blq338.jpg	figshare	doi:10.6084/m9.figshare.c.3825241	https://doi.org/10.6084/m9.figshare.c.3825241	Image processing	Quantitative variables and classification of bovine blastocysts.xls	figshare	doi:10.6084/m9.figshare.c.3825241	https://doi.org/10.6084/m9.figshare.c.3825241
blq339	Embryo image capture and embryologists classifications	IX71	Olympus	blq339_processing	blq339.jpg	figshare	doi:10.6084/m9.figshare.c.3825241	https://doi.org/10.6084/m9.figshare.c.3825241	Image processing	Quantitative variables and classification of bovine blastocysts.xls	figshare	doi:10.6084/m9.figshare.c.3825241	https://doi.org/10.6084/m9.figshare.c.3825241
blq340	Embryo image capture and embryologists classifications	IX71	Olympus	blq340_processing	blq340.jpg	figshare	doi:10.6084/m9.figshare.c.3825241	https://doi.org/10.6084/m9.figshare.c.3825241	Image processing	Quantitative variables and classification of bovine blastocysts.xls	figshare	doi:10.6084/m9.figshare.c.3825241	https://doi.org/10.6084/m9.figshare.c.3825241
blq341	Embryo image capture and embryologists classifications	IX71	Olympus	blq341_processing	blq341.jpg	figshare	doi:10.6084/m9.figshare.c.3825241	https://doi.org/10.6084/m9.figshare.c.3825241	Image processing	Quantitative variables and classification of bovine blastocysts.xls	figshare	doi:10.6084/m9.figshare.c.3825241	https://doi.org/10.6084/m9.figshare.c.3825241
blq342	Embryo image capture and embryologists classifications	IX71	Olympus	blq342_processing	blq342.jpg	figshare	doi:10.6084/m9.figshare.c.3825241	https://doi.org/10.6084/m9.figshare.c.3825241	Image processing	Quantitative variables and classification of bovine blastocysts.xls	figshare	doi:10.6084/m9.figshare.c.3825241	https://doi.org/10.6084/m9.figshare.c.3825241
blq343	Embryo image capture and embryologists classifications	IX71	Olympus	blq343_processing	blq343.jpg	figshare	doi:10.6084/m9.figshare.c.3825241	https://doi.org/10.6084/m9.figshare.c.3825241	Image processing	Quantitative variables and classification of bovine blastocysts.xls	figshare	doi:10.6084/m9.figshare.c.3825241	https://doi.org/10.6084/m9.figshare.c.3825241
blq344	Embryo image capture and embryologists classifications	IX71	Olympus	blq344_processing	blq344.jpg	figshare	doi:10.6084/m9.figshare.c.3825241	https://doi.org/10.6084/m9.figshare.c.3825241	Image processing	Quantitative variables and classification of bovine blastocysts.xls	figshare	doi:10.6084/m9.figshare.c.3825241	https://doi.org/10.6084/m9.figshare.c.3825241
blq345	Embryo image capture and embryologists classifications	IX71	Olympus	blq345_processing	blq345.jpg	figshare	doi:10.6084/m9.figshare.c.3825241	https://doi.org/10.6084/m9.figshare.c.3825241	Image processing	Quantitative variables and classification of bovine blastocysts.xls	figshare	doi:10.6084/m9.figshare.c.3825241	https://doi.org/10.6084/m9.figshare.c.3825241
blq346	Embryo image capture and embryologists classifications	IX71	Olympus	blq346_processing	blq346.jpg	figshare	doi:10.6084/m9.figshare.c.3825241	https://doi.org/10.6084/m9.figshare.c.3825241	Image processing	Quantitative variables and classification of bovine blastocysts.xls	figshare	doi:10.6084/m9.figshare.c.3825241	https://doi.org/10.6084/m9.figshare.c.3825241
blq347	Embryo image capture and embryologists classifications	IX71	Olympus	blq347_processing	blq347.jpg	figshare	doi:10.6084/m9.figshare.c.3825241	https://doi.org/10.6084/m9.figshare.c.3825241	Image processing	Quantitative variables and classification of bovine blastocysts.xls	figshare	doi:10.6084/m9.figshare.c.3825241	https://doi.org/10.6084/m9.figshare.c.3825241
blq348	Embryo image capture and embryologists classifications	IX71	Olympus	blq348_processing	blq348.jpg	figshare	doi:10.6084/m9.figshare.c.3825241	https://doi.org/10.6084/m9.figshare.c.3825241	Image processing	Quantitative variables and classification of bovine blastocysts.xls	figshare	doi:10.6084/m9.figshare.c.3825241	https://doi.org/10.6084/m9.figshare.c.3825241
blq349	Embryo image capture and embryologists classifications	IX71	Olympus	blq349_processing	blq349.jpg	figshare	doi:10.6084/m9.figshare.c.3825241	https://doi.org/10.6084/m9.figshare.c.3825241	Image processing	Quantitative variables and classification of bovine blastocysts.xls	figshare	doi:10.6084/m9.figshare.c.3825241	https://doi.org/10.6084/m9.figshare.c.3825241
blq350	Embryo image capture and embryologists classifications	IX71	Olympus	blq350_processing	blq350.jpg	figshare	doi:10.6084/m9.figshare.c.3825241	https://doi.org/10.6084/m9.figshare.c.3825241	Image processing	Quantitative variables and classification of bovine blastocysts.xls	figshare	doi:10.6084/m9.figshare.c.3825241	https://doi.org/10.6084/m9.figshare.c.3825241
blq351	Embryo image capture and embryologists classifications	IX71	Olympus	blq351_processing	blq351.jpg	figshare	doi:10.6084/m9.figshare.c.3825241	https://doi.org/10.6084/m9.figshare.c.3825241	Image processing	Quantitative variables and classification of bovine blastocysts.xls	figshare	doi:10.6084/m9.figshare.c.3825241	https://doi.org/10.6084/m9.figshare.c.3825241
blq352	Embryo image capture and embryologists classifications	IX71	Olympus	blq352_processing	blq352.jpg	figshare	doi:10.6084/m9.figshare.c.3825241	https://doi.org/10.6084/m9.figshare.c.3825241	Image processing	Quantitative variables and classification of bovine blastocysts.xls	figshare	doi:10.6084/m9.figshare.c.3825241	https://doi.org/10.6084/m9.figshare.c.3825241
blq353	Embryo image capture and embryologists classifications	IX71	Olympus	blq353_processing	blq353.jpg	figshare	doi:10.6084/m9.figshare.c.3825241	https://doi.org/10.6084/m9.figshare.c.3825241	Image processing	Quantitative variables and classification of bovine blastocysts.xls	figshare	doi:10.6084/m9.figshare.c.3825241	https://doi.org/10.6084/m9.figshare.c.3825241
blq354	Embryo image capture and embryologists classifications	IX71	Olympus	blq354_processing	blq354.jpg	figshare	doi:10.6084/m9.figshare.c.3825241	https://doi.org/10.6084/m9.figshare.c.3825241	Image processing	Quantitative variables and classification of bovine blastocysts.xls	figshare	doi:10.6084/m9.figshare.c.3825241	https://doi.org/10.6084/m9.figshare.c.3825241
blq355	Embryo image capture and embryologists classifications	IX71	Olympus	blq355_processing	blq355.jpg	figshare	doi:10.6084/m9.figshare.c.3825241	https://doi.org/10.6084/m9.figshare.c.3825241	Image processing	Quantitative variables and classification of bovine blastocysts.xls	figshare	doi:10.6084/m9.figshare.c.3825241	https://doi.org/10.6084/m9.figshare.c.3825241
blq356	Embryo image capture and embryologists classifications	IX71	Olympus	blq356_processing	blq356.jpg	figshare	doi:10.6084/m9.figshare.c.3825241	https://doi.org/10.6084/m9.figshare.c.3825241	Image processing	Quantitative variables and classification of bovine blastocysts.xls	figshare	doi:10.6084/m9.figshare.c.3825241	https://doi.org/10.6084/m9.figshare.c.3825241
blq357	Embryo image capture and embryologists classifications	IX71	Olympus	blq357_processing	blq357.jpg	figshare	doi:10.6084/m9.figshare.c.3825241	https://doi.org/10.6084/m9.figshare.c.3825241	Image processing	Quantitative variables and classification of bovine blastocysts.xls	figshare	doi:10.6084/m9.figshare.c.3825241	https://doi.org/10.6084/m9.figshare.c.3825241
blq358	Embryo image capture and embryologists classifications	IX71	Olympus	blq358_processing	blq358.jpg	figshare	doi:10.6084/m9.figshare.c.3825241	https://doi.org/10.6084/m9.figshare.c.3825241	Image processing	Quantitative variables and classification of bovine blastocysts.xls	figshare	doi:10.6084/m9.figshare.c.3825241	https://doi.org/10.6084/m9.figshare.c.3825241
blq359	Embryo image capture and embryologists classifications	IX71	Olympus	blq359_processing	blq359.jpg	figshare	doi:10.6084/m9.figshare.c.3825241	https://doi.org/10.6084/m9.figshare.c.3825241	Image processing	Quantitative variables and classification of bovine blastocysts.xls	figshare	doi:10.6084/m9.figshare.c.3825241	https://doi.org/10.6084/m9.figshare.c.3825241
blq360	Embryo image capture and embryologists classifications	IX71	Olympus	blq360_processing	blq360.jpg	figshare	doi:10.6084/m9.figshare.c.3825241	https://doi.org/10.6084/m9.figshare.c.3825241	Image processing	Quantitative variables and classification of bovine blastocysts.xls	figshare	doi:10.6084/m9.figshare.c.3825241	https://doi.org/10.6084/m9.figshare.c.3825241
blq361	Embryo image capture and embryologists classifications	IX71	Olympus	blq361_processing	blq361.jpg	figshare	doi:10.6084/m9.figshare.c.3825241	https://doi.org/10.6084/m9.figshare.c.3825241	Image processing	Quantitative variables and classification of bovine blastocysts.xls	figshare	doi:10.6084/m9.figshare.c.3825241	https://doi.org/10.6084/m9.figshare.c.3825241
blq362	Embryo image capture and embryologists classifications	IX71	Olympus	blq362_processing	blq362.jpg	figshare	doi:10.6084/m9.figshare.c.3825241	https://doi.org/10.6084/m9.figshare.c.3825241	Image processing	Quantitative variables and classification of bovine blastocysts.xls	figshare	doi:10.6084/m9.figshare.c.3825241	https://doi.org/10.6084/m9.figshare.c.3825241
blq363	Embryo image capture and embryologists classifications	IX71	Olympus	blq363_processing	blq363.jpg	figshare	doi:10.6084/m9.figshare.c.3825241	https://doi.org/10.6084/m9.figshare.c.3825241	Image processing	Quantitative variables and classification of bovine blastocysts.xls	figshare	doi:10.6084/m9.figshare.c.3825241	https://doi.org/10.6084/m9.figshare.c.3825241
blq364	Embryo image capture and embryologists classifications	IX71	Olympus	blq364_processing	blq364.jpg	figshare	doi:10.6084/m9.figshare.c.3825241	https://doi.org/10.6084/m9.figshare.c.3825241	Image processing	Quantitative variables and classification of bovine blastocysts.xls	figshare	doi:10.6084/m9.figshare.c.3825241	https://doi.org/10.6084/m9.figshare.c.3825241
blq365	Embryo image capture and embryologists classifications	IX71	Olympus	blq365_processing	blq365.jpg	figshare	doi:10.6084/m9.figshare.c.3825241	https://doi.org/10.6084/m9.figshare.c.3825241	Image processing	Quantitative variables and classification of bovine blastocysts.xls	figshare	doi:10.6084/m9.figshare.c.3825241	https://doi.org/10.6084/m9.figshare.c.3825241
blq366	Embryo image capture and embryologists classifications	IX71	Olympus	blq366_processing	blq366.jpg	figshare	doi:10.6084/m9.figshare.c.3825241	https://doi.org/10.6084/m9.figshare.c.3825241	Image processing	Quantitative variables and classification of bovine blastocysts.xls	figshare	doi:10.6084/m9.figshare.c.3825241	https://doi.org/10.6084/m9.figshare.c.3825241
blq367	Embryo image capture and embryologists classifications	IX71	Olympus	blq367_processing	blq367.jpg	figshare	doi:10.6084/m9.figshare.c.3825241	https://doi.org/10.6084/m9.figshare.c.3825241	Image processing	Quantitative variables and classification of bovine blastocysts.xls	figshare	doi:10.6084/m9.figshare.c.3825241	https://doi.org/10.6084/m9.figshare.c.3825241
blq368	Embryo image capture and embryologists classifications	IX71	Olympus	blq368_processing	blq368.jpg	figshare	doi:10.6084/m9.figshare.c.3825241	https://doi.org/10.6084/m9.figshare.c.3825241	Image processing	Quantitative variables and classification of bovine blastocysts.xls	figshare	doi:10.6084/m9.figshare.c.3825241	https://doi.org/10.6084/m9.figshare.c.3825241
blq369	Embryo image capture and embryologists classifications	IX71	Olympus	blq369_processing	blq369.jpg	figshare	doi:10.6084/m9.figshare.c.3825241	https://doi.org/10.6084/m9.figshare.c.3825241	Image processing	Quantitative variables and classification of bovine blastocysts.xls	figshare	doi:10.6084/m9.figshare.c.3825241	https://doi.org/10.6084/m9.figshare.c.3825241
blq370	Embryo image capture and embryologists classifications	IX71	Olympus	blq370_processing	blq370.jpg	figshare	doi:10.6084/m9.figshare.c.3825241	https://doi.org/10.6084/m9.figshare.c.3825241	Image processing	Quantitative variables and classification of bovine blastocysts.xls	figshare	doi:10.6084/m9.figshare.c.3825241	https://doi.org/10.6084/m9.figshare.c.3825241
blq371	Embryo image capture and embryologists classifications	IX71	Olympus	blq371_processing	blq371.jpg	figshare	doi:10.6084/m9.figshare.c.3825241	https://doi.org/10.6084/m9.figshare.c.3825241	Image processing	Quantitative variables and classification of bovine blastocysts.xls	figshare	doi:10.6084/m9.figshare.c.3825241	https://doi.org/10.6084/m9.figshare.c.3825241
blq372	Embryo image capture and embryologists classifications	IX71	Olympus	blq372_processing	blq372.jpg	figshare	doi:10.6084/m9.figshare.c.3825241	https://doi.org/10.6084/m9.figshare.c.3825241	Image processing	Quantitative variables and classification of bovine blastocysts.xls	figshare	doi:10.6084/m9.figshare.c.3825241	https://doi.org/10.6084/m9.figshare.c.3825241
blq373	Embryo image capture and embryologists classifications	IX71	Olympus	blq373_processing	blq373.jpg	figshare	doi:10.6084/m9.figshare.c.3825241	https://doi.org/10.6084/m9.figshare.c.3825241	Image processing	Quantitative variables and classification of bovine blastocysts.xls	figshare	doi:10.6084/m9.figshare.c.3825241	https://doi.org/10.6084/m9.figshare.c.3825241
blq374	Embryo image capture and embryologists classifications	IX71	Olympus	blq374_processing	blq374.jpg	figshare	doi:10.6084/m9.figshare.c.3825241	https://doi.org/10.6084/m9.figshare.c.3825241	Image processing	Quantitative variables and classification of bovine blastocysts.xls	figshare	doi:10.6084/m9.figshare.c.3825241	https://doi.org/10.6084/m9.figshare.c.3825241
blq375	Embryo image capture and embryologists classifications	IX71	Olympus	blq375_processing	blq375.jpg	figshare	doi:10.6084/m9.figshare.c.3825241	https://doi.org/10.6084/m9.figshare.c.3825241	Image processing	Quantitative variables and classification of bovine blastocysts.xls	figshare	doi:10.6084/m9.figshare.c.3825241	https://doi.org/10.6084/m9.figshare.c.3825241
blq376	Embryo image capture and embryologists classifications	IX71	Olympus	blq376_processing	blq376.jpg	figshare	doi:10.6084/m9.figshare.c.3825241	https://doi.org/10.6084/m9.figshare.c.3825241	Image processing	Quantitative variables and classification of bovine blastocysts.xls	figshare	doi:10.6084/m9.figshare.c.3825241	https://doi.org/10.6084/m9.figshare.c.3825241
blq377	Embryo image capture and embryologists classifications	IX71	Olympus	blq377_processing	blq377.jpg	figshare	doi:10.6084/m9.figshare.c.3825241	https://doi.org/10.6084/m9.figshare.c.3825241	Image processing	Quantitative variables and classification of bovine blastocysts.xls	figshare	doi:10.6084/m9.figshare.c.3825241	https://doi.org/10.6084/m9.figshare.c.3825241
blq378	Embryo image capture and embryologists classifications	IX71	Olympus	blq378_processing	blq378.jpg	figshare	doi:10.6084/m9.figshare.c.3825241	https://doi.org/10.6084/m9.figshare.c.3825241	Image processing	Quantitative variables and classification of bovine blastocysts.xls	figshare	doi:10.6084/m9.figshare.c.3825241	https://doi.org/10.6084/m9.figshare.c.3825241
blq379	Embryo image capture and embryologists classifications	IX71	Olympus	blq379_processing	blq379.jpg	figshare	doi:10.6084/m9.figshare.c.3825241	https://doi.org/10.6084/m9.figshare.c.3825241	Image processing	Quantitative variables and classification of bovine blastocysts.xls	figshare	doi:10.6084/m9.figshare.c.3825241	https://doi.org/10.6084/m9.figshare.c.3825241
blq380	Embryo image capture and embryologists classifications	IX71	Olympus	blq380_processing	blq380.jpg	figshare	doi:10.6084/m9.figshare.c.3825241	https://doi.org/10.6084/m9.figshare.c.3825241	Image processing	Quantitative variables and classification of bovine blastocysts.xls	figshare	doi:10.6084/m9.figshare.c.3825241	https://doi.org/10.6084/m9.figshare.c.3825241
blq381	Embryo image capture and embryologists classifications	IX71	Olympus	blq381_processing	blq381.jpg	figshare	doi:10.6084/m9.figshare.c.3825241	https://doi.org/10.6084/m9.figshare.c.3825241	Image processing	Quantitative variables and classification of bovine blastocysts.xls	figshare	doi:10.6084/m9.figshare.c.3825241	https://doi.org/10.6084/m9.figshare.c.3825241
blq382	Embryo image capture and embryologists classifications	IX71	Olympus	blq382_processing	blq382.jpg	figshare	doi:10.6084/m9.figshare.c.3825241	https://doi.org/10.6084/m9.figshare.c.3825241	Image processing	Quantitative variables and classification of bovine blastocysts.xls	figshare	doi:10.6084/m9.figshare.c.3825241	https://doi.org/10.6084/m9.figshare.c.3825241
blq383	Embryo image capture and embryologists classifications	IX71	Olympus	blq383_processing	blq383.jpg	figshare	doi:10.6084/m9.figshare.c.3825241	https://doi.org/10.6084/m9.figshare.c.3825241	Image processing	Quantitative variables and classification of bovine blastocysts.xls	figshare	doi:10.6084/m9.figshare.c.3825241	https://doi.org/10.6084/m9.figshare.c.3825241
blq384	Embryo image capture and embryologists classifications	IX71	Olympus	blq384_processing	blq384.jpg	figshare	doi:10.6084/m9.figshare.c.3825241	https://doi.org/10.6084/m9.figshare.c.3825241	Image processing	Quantitative variables and classification of bovine blastocysts.xls	figshare	doi:10.6084/m9.figshare.c.3825241	https://doi.org/10.6084/m9.figshare.c.3825241
blq385	Embryo image capture and embryologists classifications	IX71	Olympus	blq385_processing	blq385.jpg	figshare	doi:10.6084/m9.figshare.c.3825241	https://doi.org/10.6084/m9.figshare.c.3825241	Image processing	Quantitative variables and classification of bovine blastocysts.xls	figshare	doi:10.6084/m9.figshare.c.3825241	https://doi.org/10.6084/m9.figshare.c.3825241
blq386	Embryo image capture and embryologists classifications	IX71	Olympus	blq386_processing	blq386.jpg	figshare	doi:10.6084/m9.figshare.c.3825241	https://doi.org/10.6084/m9.figshare.c.3825241	Image processing	Quantitative variables and classification of bovine blastocysts.xls	figshare	doi:10.6084/m9.figshare.c.3825241	https://doi.org/10.6084/m9.figshare.c.3825241
blq387	Embryo image capture and embryologists classifications	IX71	Olympus	blq387_processing	blq387.jpg	figshare	doi:10.6084/m9.figshare.c.3825241	https://doi.org/10.6084/m9.figshare.c.3825241	Image processing	Quantitative variables and classification of bovine blastocysts.xls	figshare	doi:10.6084/m9.figshare.c.3825241	https://doi.org/10.6084/m9.figshare.c.3825241
blq388	Embryo image capture and embryologists classifications	IX71	Olympus	blq388_processing	blq388.jpg	figshare	doi:10.6084/m9.figshare.c.3825241	https://doi.org/10.6084/m9.figshare.c.3825241	Image processing	Quantitative variables and classification of bovine blastocysts.xls	figshare	doi:10.6084/m9.figshare.c.3825241	https://doi.org/10.6084/m9.figshare.c.3825241
blq389	Embryo image capture and embryologists classifications	IX71	Olympus	blq389_processing	blq389.jpg	figshare	doi:10.6084/m9.figshare.c.3825241	https://doi.org/10.6084/m9.figshare.c.3825241	Image processing	Quantitative variables and classification of bovine blastocysts.xls	figshare	doi:10.6084/m9.figshare.c.3825241	https://doi.org/10.6084/m9.figshare.c.3825241
blq390	Embryo image capture and embryologists classifications	IX71	Olympus	blq390_processing	blq390.jpg	figshare	doi:10.6084/m9.figshare.c.3825241	https://doi.org/10.6084/m9.figshare.c.3825241	Image processing	Quantitative variables and classification of bovine blastocysts.xls	figshare	doi:10.6084/m9.figshare.c.3825241	https://doi.org/10.6084/m9.figshare.c.3825241
blq391	Embryo image capture and embryologists classifications	IX71	Olympus	blq391_processing	blq391.jpg	figshare	doi:10.6084/m9.figshare.c.3825241	https://doi.org/10.6084/m9.figshare.c.3825241	Image processing	Quantitative variables and classification of bovine blastocysts.xls	figshare	doi:10.6084/m9.figshare.c.3825241	https://doi.org/10.6084/m9.figshare.c.3825241
blq392	Embryo image capture and embryologists classifications	IX71	Olympus	blq392_processing	blq392.jpg	figshare	doi:10.6084/m9.figshare.c.3825241	https://doi.org/10.6084/m9.figshare.c.3825241	Image processing	Quantitative variables and classification of bovine blastocysts.xls	figshare	doi:10.6084/m9.figshare.c.3825241	https://doi.org/10.6084/m9.figshare.c.3825241
blq393	Embryo image capture and embryologists classifications	IX71	Olympus	blq393_processing	blq393.jpg	figshare	doi:10.6084/m9.figshare.c.3825241	https://doi.org/10.6084/m9.figshare.c.3825241	Image processing	Quantitative variables and classification of bovine blastocysts.xls	figshare	doi:10.6084/m9.figshare.c.3825241	https://doi.org/10.6084/m9.figshare.c.3825241
blq394	Embryo image capture and embryologists classifications	IX71	Olympus	blq394_processing	blq394.jpg	figshare	doi:10.6084/m9.figshare.c.3825241	https://doi.org/10.6084/m9.figshare.c.3825241	Image processing	Quantitative variables and classification of bovine blastocysts.xls	figshare	doi:10.6084/m9.figshare.c.3825241	https://doi.org/10.6084/m9.figshare.c.3825241
blq395	Embryo image capture and embryologists classifications	IX71	Olympus	blq395_processing	blq395.jpg	figshare	doi:10.6084/m9.figshare.c.3825241	https://doi.org/10.6084/m9.figshare.c.3825241	Image processing	Quantitative variables and classification of bovine blastocysts.xls	figshare	doi:10.6084/m9.figshare.c.3825241	https://doi.org/10.6084/m9.figshare.c.3825241
blq396	Embryo image capture and embryologists classifications	IX71	Olympus	blq396_processing	blq396.jpg	figshare	doi:10.6084/m9.figshare.c.3825241	https://doi.org/10.6084/m9.figshare.c.3825241	Image processing	Quantitative variables and classification of bovine blastocysts.xls	figshare	doi:10.6084/m9.figshare.c.3825241	https://doi.org/10.6084/m9.figshare.c.3825241
blq397	Embryo image capture and embryologists classifications	IX71	Olympus	blq397_processing	blq397.jpg	figshare	doi:10.6084/m9.figshare.c.3825241	https://doi.org/10.6084/m9.figshare.c.3825241	Image processing	Quantitative variables and classification of bovine blastocysts.xls	figshare	doi:10.6084/m9.figshare.c.3825241	https://doi.org/10.6084/m9.figshare.c.3825241
blq398	Embryo image capture and embryologists classifications	IX71	Olympus	blq398_processing	blq398.jpg	figshare	doi:10.6084/m9.figshare.c.3825241	https://doi.org/10.6084/m9.figshare.c.3825241	Image processing	Quantitative variables and classification of bovine blastocysts.xls	figshare	doi:10.6084/m9.figshare.c.3825241	https://doi.org/10.6084/m9.figshare.c.3825241
blq399	Embryo image capture and embryologists classifications	IX71	Olympus	blq399_processing	blq399.jpg	figshare	doi:10.6084/m9.figshare.c.3825241	https://doi.org/10.6084/m9.figshare.c.3825241	Image processing	Quantitative variables and classification of bovine blastocysts.xls	figshare	doi:10.6084/m9.figshare.c.3825241	https://doi.org/10.6084/m9.figshare.c.3825241
blq400	Embryo image capture and embryologists classifications	IX71	Olympus	blq400_processing	blq400.jpg	figshare	doi:10.6084/m9.figshare.c.3825241	https://doi.org/10.6084/m9.figshare.c.3825241	Image processing	Quantitative variables and classification of bovine blastocysts.xls	figshare	doi:10.6084/m9.figshare.c.3825241	https://doi.org/10.6084/m9.figshare.c.3825241
blq401	Embryo image capture and embryologists classifications	IX71	Olympus	blq401_processing	blq401.jpg	figshare	doi:10.6084/m9.figshare.c.3825241	https://doi.org/10.6084/m9.figshare.c.3825241	Image processing	Quantitative variables and classification of bovine blastocysts.xls	figshare	doi:10.6084/m9.figshare.c.3825241	https://doi.org/10.6084/m9.figshare.c.3825241
blq402	Embryo image capture and embryologists classifications	IX71	Olympus	blq402_processing	blq402.jpg	figshare	doi:10.6084/m9.figshare.c.3825241	https://doi.org/10.6084/m9.figshare.c.3825241	Image processing	Quantitative variables and classification of bovine blastocysts.xls	figshare	doi:10.6084/m9.figshare.c.3825241	https://doi.org/10.6084/m9.figshare.c.3825241
blq403	Embryo image capture and embryologists classifications	IX71	Olympus	blq403_processing	blq403.jpg	figshare	doi:10.6084/m9.figshare.c.3825241	https://doi.org/10.6084/m9.figshare.c.3825241	Image processing	Quantitative variables and classification of bovine blastocysts.xls	figshare	doi:10.6084/m9.figshare.c.3825241	https://doi.org/10.6084/m9.figshare.c.3825241
blq404	Embryo image capture and embryologists classifications	IX71	Olympus	blq404_processing	blq404.jpg	figshare	doi:10.6084/m9.figshare.c.3825241	https://doi.org/10.6084/m9.figshare.c.3825241	Image processing	Quantitative variables and classification of bovine blastocysts.xls	figshare	doi:10.6084/m9.figshare.c.3825241	https://doi.org/10.6084/m9.figshare.c.3825241
blq405	Embryo image capture and embryologists classifications	IX71	Olympus	blq405_processing	blq405.jpg	figshare	doi:10.6084/m9.figshare.c.3825241	https://doi.org/10.6084/m9.figshare.c.3825241	Image processing	Quantitative variables and classification of bovine blastocysts.xls	figshare	doi:10.6084/m9.figshare.c.3825241	https://doi.org/10.6084/m9.figshare.c.3825241
blq406	Embryo image capture and embryologists classifications	IX71	Olympus	blq406_processing	blq406.jpg	figshare	doi:10.6084/m9.figshare.c.3825241	https://doi.org/10.6084/m9.figshare.c.3825241	Image processing	Quantitative variables and classification of bovine blastocysts.xls	figshare	doi:10.6084/m9.figshare.c.3825241	https://doi.org/10.6084/m9.figshare.c.3825241
blq407	Embryo image capture and embryologists classifications	IX71	Olympus	blq407_processing	blq407.jpg	figshare	doi:10.6084/m9.figshare.c.3825241	https://doi.org/10.6084/m9.figshare.c.3825241	Image processing	Quantitative variables and classification of bovine blastocysts.xls	figshare	doi:10.6084/m9.figshare.c.3825241	https://doi.org/10.6084/m9.figshare.c.3825241
blq408	Embryo image capture and embryologists classifications	IX71	Olympus	blq408_processing	blq408.jpg	figshare	doi:10.6084/m9.figshare.c.3825241	https://doi.org/10.6084/m9.figshare.c.3825241	Image processing	Quantitative variables and classification of bovine blastocysts.xls	figshare	doi:10.6084/m9.figshare.c.3825241	https://doi.org/10.6084/m9.figshare.c.3825241
blq409	Embryo image capture and embryologists classifications	IX71	Olympus	blq409_processing	blq409.jpg	figshare	doi:10.6084/m9.figshare.c.3825241	https://doi.org/10.6084/m9.figshare.c.3825241	Image processing	Quantitative variables and classification of bovine blastocysts.xls	figshare	doi:10.6084/m9.figshare.c.3825241	https://doi.org/10.6084/m9.figshare.c.3825241
blq410	Embryo image capture and embryologists classifications	IX71	Olympus	blq410_processing	blq410.jpg	figshare	doi:10.6084/m9.figshare.c.3825241	https://doi.org/10.6084/m9.figshare.c.3825241	Image processing	Quantitative variables and classification of bovine blastocysts.xls	figshare	doi:10.6084/m9.figshare.c.3825241	https://doi.org/10.6084/m9.figshare.c.3825241
blq411	Embryo image capture and embryologists classifications	IX71	Olympus	blq411_processing	blq411.jpg	figshare	doi:10.6084/m9.figshare.c.3825241	https://doi.org/10.6084/m9.figshare.c.3825241	Image processing	Quantitative variables and classification of bovine blastocysts.xls	figshare	doi:10.6084/m9.figshare.c.3825241	https://doi.org/10.6084/m9.figshare.c.3825241
blq412	Embryo image capture and embryologists classifications	IX71	Olympus	blq412_processing	blq412.jpg	figshare	doi:10.6084/m9.figshare.c.3825241	https://doi.org/10.6084/m9.figshare.c.3825241	Image processing	Quantitative variables and classification of bovine blastocysts.xls	figshare	doi:10.6084/m9.figshare.c.3825241	https://doi.org/10.6084/m9.figshare.c.3825241
blq413	Embryo image capture and embryologists classifications	IX71	Olympus	blq413_processing	blq413.jpg	figshare	doi:10.6084/m9.figshare.c.3825241	https://doi.org/10.6084/m9.figshare.c.3825241	Image processing	Quantitative variables and classification of bovine blastocysts.xls	figshare	doi:10.6084/m9.figshare.c.3825241	https://doi.org/10.6084/m9.figshare.c.3825241
blq414	Embryo image capture and embryologists classifications	IX71	Olympus	blq414_processing	blq414.jpg	figshare	doi:10.6084/m9.figshare.c.3825241	https://doi.org/10.6084/m9.figshare.c.3825241	Image processing	Quantitative variables and classification of bovine blastocysts.xls	figshare	doi:10.6084/m9.figshare.c.3825241	https://doi.org/10.6084/m9.figshare.c.3825241
blq415	Embryo image capture and embryologists classifications	IX71	Olympus	blq415_processing	blq415.jpg	figshare	doi:10.6084/m9.figshare.c.3825241	https://doi.org/10.6084/m9.figshare.c.3825241	Image processing	Quantitative variables and classification of bovine blastocysts.xls	figshare	doi:10.6084/m9.figshare.c.3825241	https://doi.org/10.6084/m9.figshare.c.3825241
blq416	Embryo image capture and embryologists classifications	IX71	Olympus	blq416_processing	blq416.jpg	figshare	doi:10.6084/m9.figshare.c.3825241	https://doi.org/10.6084/m9.figshare.c.3825241	Image processing	Quantitative variables and classification of bovine blastocysts.xls	figshare	doi:10.6084/m9.figshare.c.3825241	https://doi.org/10.6084/m9.figshare.c.3825241
blq417	Embryo image capture and embryologists classifications	IX71	Olympus	blq417_processing	blq417.jpg	figshare	doi:10.6084/m9.figshare.c.3825241	https://doi.org/10.6084/m9.figshare.c.3825241	Image processing	Quantitative variables and classification of bovine blastocysts.xls	figshare	doi:10.6084/m9.figshare.c.3825241	https://doi.org/10.6084/m9.figshare.c.3825241
blq418	Embryo image capture and embryologists classifications	IX71	Olympus	blq418_processing	blq418.jpg	figshare	doi:10.6084/m9.figshare.c.3825241	https://doi.org/10.6084/m9.figshare.c.3825241	Image processing	Quantitative variables and classification of bovine blastocysts.xls	figshare	doi:10.6084/m9.figshare.c.3825241	https://doi.org/10.6084/m9.figshare.c.3825241
blq419	Embryo image capture and embryologists classifications	IX71	Olympus	blq419_processing	blq419.jpg	figshare	doi:10.6084/m9.figshare.c.3825241	https://doi.org/10.6084/m9.figshare.c.3825241	Image processing	Quantitative variables and classification of bovine blastocysts.xls	figshare	doi:10.6084/m9.figshare.c.3825241	https://doi.org/10.6084/m9.figshare.c.3825241
blq420	Embryo image capture and embryologists classifications	IX71	Olympus	blq420_processing	blq420.jpg	figshare	doi:10.6084/m9.figshare.c.3825241	https://doi.org/10.6084/m9.figshare.c.3825241	Image processing	Quantitative variables and classification of bovine blastocysts.xls	figshare	doi:10.6084/m9.figshare.c.3825241	https://doi.org/10.6084/m9.figshare.c.3825241
blq421	Embryo image capture and embryologists classifications	IX71	Olympus	blq421_processing	blq421.jpg	figshare	doi:10.6084/m9.figshare.c.3825241	https://doi.org/10.6084/m9.figshare.c.3825241	Image processing	Quantitative variables and classification of bovine blastocysts.xls	figshare	doi:10.6084/m9.figshare.c.3825241	https://doi.org/10.6084/m9.figshare.c.3825241
blq422	Embryo image capture and embryologists classifications	IX71	Olympus	blq422_processing	blq422.jpg	figshare	doi:10.6084/m9.figshare.c.3825241	https://doi.org/10.6084/m9.figshare.c.3825241	Image processing	Quantitative variables and classification of bovine blastocysts.xls	figshare	doi:10.6084/m9.figshare.c.3825241	https://doi.org/10.6084/m9.figshare.c.3825241
blq423	Embryo image capture and embryologists classifications	IX71	Olympus	blq423_processing	blq423.jpg	figshare	doi:10.6084/m9.figshare.c.3825241	https://doi.org/10.6084/m9.figshare.c.3825241	Image processing	Quantitative variables and classification of bovine blastocysts.xls	figshare	doi:10.6084/m9.figshare.c.3825241	https://doi.org/10.6084/m9.figshare.c.3825241
blq424	Embryo image capture and embryologists classifications	IX71	Olympus	blq424_processing	blq424.jpg	figshare	doi:10.6084/m9.figshare.c.3825241	https://doi.org/10.6084/m9.figshare.c.3825241	Image processing	Quantitative variables and classification of bovine blastocysts.xls	figshare	doi:10.6084/m9.figshare.c.3825241	https://doi.org/10.6084/m9.figshare.c.3825241
blq425	Embryo image capture and embryologists classifications	IX71	Olympus	blq425_processing	blq425.jpg	figshare	doi:10.6084/m9.figshare.c.3825241	https://doi.org/10.6084/m9.figshare.c.3825241	Image processing	Quantitative variables and classification of bovine blastocysts.xls	figshare	doi:10.6084/m9.figshare.c.3825241	https://doi.org/10.6084/m9.figshare.c.3825241
blq426	Embryo image capture and embryologists classifications	IX71	Olympus	blq426_processing	blq426.jpg	figshare	doi:10.6084/m9.figshare.c.3825241	https://doi.org/10.6084/m9.figshare.c.3825241	Image processing	Quantitative variables and classification of bovine blastocysts.xls	figshare	doi:10.6084/m9.figshare.c.3825241	https://doi.org/10.6084/m9.figshare.c.3825241
blq427	Embryo image capture and embryologists classifications	IX71	Olympus	blq427_processing	blq427.jpg	figshare	doi:10.6084/m9.figshare.c.3825241	https://doi.org/10.6084/m9.figshare.c.3825241	Image processing	Quantitative variables and classification of bovine blastocysts.xls	figshare	doi:10.6084/m9.figshare.c.3825241	https://doi.org/10.6084/m9.figshare.c.3825241
blq428	Embryo image capture and embryologists classifications	IX71	Olympus	blq428_processing	blq428.jpg	figshare	doi:10.6084/m9.figshare.c.3825241	https://doi.org/10.6084/m9.figshare.c.3825241	Image processing	Quantitative variables and classification of bovine blastocysts.xls	figshare	doi:10.6084/m9.figshare.c.3825241	https://doi.org/10.6084/m9.figshare.c.3825241
blq429	Embryo image capture and embryologists classifications	IX71	Olympus	blq429_processing	blq429.jpg	figshare	doi:10.6084/m9.figshare.c.3825241	https://doi.org/10.6084/m9.figshare.c.3825241	Image processing	Quantitative variables and classification of bovine blastocysts.xls	figshare	doi:10.6084/m9.figshare.c.3825241	https://doi.org/10.6084/m9.figshare.c.3825241
blq430	Embryo image capture and embryologists classifications	IX71	Olympus	blq430_processing	blq430.jpg	figshare	doi:10.6084/m9.figshare.c.3825241	https://doi.org/10.6084/m9.figshare.c.3825241	Image processing	Quantitative variables and classification of bovine blastocysts.xls	figshare	doi:10.6084/m9.figshare.c.3825241	https://doi.org/10.6084/m9.figshare.c.3825241
blq431	Embryo image capture and embryologists classifications	IX71	Olympus	blq431_processing	blq431.jpg	figshare	doi:10.6084/m9.figshare.c.3825241	https://doi.org/10.6084/m9.figshare.c.3825241	Image processing	Quantitative variables and classification of bovine blastocysts.xls	figshare	doi:10.6084/m9.figshare.c.3825241	https://doi.org/10.6084/m9.figshare.c.3825241
blq432	Embryo image capture and embryologists classifications	IX71	Olympus	blq432_processing	blq432.jpg	figshare	doi:10.6084/m9.figshare.c.3825241	https://doi.org/10.6084/m9.figshare.c.3825241	Image processing	Quantitative variables and classification of bovine blastocysts.xls	figshare	doi:10.6084/m9.figshare.c.3825241	https://doi.org/10.6084/m9.figshare.c.3825241
blq433	Embryo image capture and embryologists classifications	IX71	Olympus	blq433_processing	blq433.jpg	figshare	doi:10.6084/m9.figshare.c.3825241	https://doi.org/10.6084/m9.figshare.c.3825241	Image processing	Quantitative variables and classification of bovine blastocysts.xls	figshare	doi:10.6084/m9.figshare.c.3825241	https://doi.org/10.6084/m9.figshare.c.3825241
blq434	Embryo image capture and embryologists classifications	IX71	Olympus	blq434_processing	blq434.jpg	figshare	doi:10.6084/m9.figshare.c.3825241	https://doi.org/10.6084/m9.figshare.c.3825241	Image processing	Quantitative variables and classification of bovine blastocysts.xls	figshare	doi:10.6084/m9.figshare.c.3825241	https://doi.org/10.6084/m9.figshare.c.3825241
blq435	Embryo image capture and embryologists classifications	IX71	Olympus	blq435_processing	blq435.jpg	figshare	doi:10.6084/m9.figshare.c.3825241	https://doi.org/10.6084/m9.figshare.c.3825241	Image processing	Quantitative variables and classification of bovine blastocysts.xls	figshare	doi:10.6084/m9.figshare.c.3825241	https://doi.org/10.6084/m9.figshare.c.3825241
blq436	Embryo image capture and embryologists classifications	IX71	Olympus	blq436_processing	blq436.jpg	figshare	doi:10.6084/m9.figshare.c.3825241	https://doi.org/10.6084/m9.figshare.c.3825241	Image processing	Quantitative variables and classification of bovine blastocysts.xls	figshare	doi:10.6084/m9.figshare.c.3825241	https://doi.org/10.6084/m9.figshare.c.3825241
blq437	Embryo image capture and embryologists classifications	IX71	Olympus	blq437_processing	blq437.jpg	figshare	doi:10.6084/m9.figshare.c.3825241	https://doi.org/10.6084/m9.figshare.c.3825241	Image processing	Quantitative variables and classification of bovine blastocysts.xls	figshare	doi:10.6084/m9.figshare.c.3825241	https://doi.org/10.6084/m9.figshare.c.3825241
blq438	Embryo image capture and embryologists classifications	IX71	Olympus	blq438_processing	blq438.jpg	figshare	doi:10.6084/m9.figshare.c.3825241	https://doi.org/10.6084/m9.figshare.c.3825241	Image processing	Quantitative variables and classification of bovine blastocysts.xls	figshare	doi:10.6084/m9.figshare.c.3825241	https://doi.org/10.6084/m9.figshare.c.3825241
blq439	Embryo image capture and embryologists classifications	IX71	Olympus	blq439_processing	blq439.jpg	figshare	doi:10.6084/m9.figshare.c.3825241	https://doi.org/10.6084/m9.figshare.c.3825241	Image processing	Quantitative variables and classification of bovine blastocysts.xls	figshare	doi:10.6084/m9.figshare.c.3825241	https://doi.org/10.6084/m9.figshare.c.3825241
blq440	Embryo image capture and embryologists classifications	IX71	Olympus	blq440_processing	blq440.jpg	figshare	doi:10.6084/m9.figshare.c.3825241	https://doi.org/10.6084/m9.figshare.c.3825241	Image processing	Quantitative variables and classification of bovine blastocysts.xls	figshare	doi:10.6084/m9.figshare.c.3825241	https://doi.org/10.6084/m9.figshare.c.3825241
blq441	Embryo image capture and embryologists classifications	IX71	Olympus	blq441_processing	blq441.jpg	figshare	doi:10.6084/m9.figshare.c.3825241	https://doi.org/10.6084/m9.figshare.c.3825241	Image processing	Quantitative variables and classification of bovine blastocysts.xls	figshare	doi:10.6084/m9.figshare.c.3825241	https://doi.org/10.6084/m9.figshare.c.3825241
blq442	Embryo image capture and embryologists classifications	IX71	Olympus	blq442_processing	blq442.jpg	figshare	doi:10.6084/m9.figshare.c.3825241	https://doi.org/10.6084/m9.figshare.c.3825241	Image processing	Quantitative variables and classification of bovine blastocysts.xls	figshare	doi:10.6084/m9.figshare.c.3825241	https://doi.org/10.6084/m9.figshare.c.3825241
blq443	Embryo image capture and embryologists classifications	IX71	Olympus	blq443_processing	blq443.jpg	figshare	doi:10.6084/m9.figshare.c.3825241	https://doi.org/10.6084/m9.figshare.c.3825241	Image processing	Quantitative variables and classification of bovine blastocysts.xls	figshare	doi:10.6084/m9.figshare.c.3825241	https://doi.org/10.6084/m9.figshare.c.3825241
blq444	Embryo image capture and embryologists classifications	IX71	Olympus	blq444_processing	blq444.jpg	figshare	doi:10.6084/m9.figshare.c.3825241	https://doi.org/10.6084/m9.figshare.c.3825241	Image processing	Quantitative variables and classification of bovine blastocysts.xls	figshare	doi:10.6084/m9.figshare.c.3825241	https://doi.org/10.6084/m9.figshare.c.3825241
blq445	Embryo image capture and embryologists classifications	IX71	Olympus	blq445_processing	blq445.jpg	figshare	doi:10.6084/m9.figshare.c.3825241	https://doi.org/10.6084/m9.figshare.c.3825241	Image processing	Quantitative variables and classification of bovine blastocysts.xls	figshare	doi:10.6084/m9.figshare.c.3825241	https://doi.org/10.6084/m9.figshare.c.3825241
blq446	Embryo image capture and embryologists classifications	IX71	Olympus	blq446_processing	blq446.jpg	figshare	doi:10.6084/m9.figshare.c.3825241	https://doi.org/10.6084/m9.figshare.c.3825241	Image processing	Quantitative variables and classification of bovine blastocysts.xls	figshare	doi:10.6084/m9.figshare.c.3825241	https://doi.org/10.6084/m9.figshare.c.3825241
blq447	Embryo image capture and embryologists classifications	IX71	Olympus	blq447_processing	blq447.jpg	figshare	doi:10.6084/m9.figshare.c.3825241	https://doi.org/10.6084/m9.figshare.c.3825241	Image processing	Quantitative variables and classification of bovine blastocysts.xls	figshare	doi:10.6084/m9.figshare.c.3825241	https://doi.org/10.6084/m9.figshare.c.3825241
blq448	Embryo image capture and embryologists classifications	IX71	Olympus	blq448_processing	blq448.jpg	figshare	doi:10.6084/m9.figshare.c.3825241	https://doi.org/10.6084/m9.figshare.c.3825241	Image processing	Quantitative variables and classification of bovine blastocysts.xls	figshare	doi:10.6084/m9.figshare.c.3825241	https://doi.org/10.6084/m9.figshare.c.3825241
blq449	Embryo image capture and embryologists classifications	IX71	Olympus	blq449_processing	blq449.jpg	figshare	doi:10.6084/m9.figshare.c.3825241	https://doi.org/10.6084/m9.figshare.c.3825241	Image processing	Quantitative variables and classification of bovine blastocysts.xls	figshare	doi:10.6084/m9.figshare.c.3825241	https://doi.org/10.6084/m9.figshare.c.3825241
blq450	Embryo image capture and embryologists classifications	IX71	Olympus	blq450_processing	blq450.jpg	figshare	doi:10.6084/m9.figshare.c.3825241	https://doi.org/10.6084/m9.figshare.c.3825241	Image processing	Quantitative variables and classification of bovine blastocysts.xls	figshare	doi:10.6084/m9.figshare.c.3825241	https://doi.org/10.6084/m9.figshare.c.3825241
blq451	Embryo image capture and embryologists classifications	IX71	Olympus	blq451_processing	blq451.jpg	figshare	doi:10.6084/m9.figshare.c.3825241	https://doi.org/10.6084/m9.figshare.c.3825241	Image processing	Quantitative variables and classification of bovine blastocysts.xls	figshare	doi:10.6084/m9.figshare.c.3825241	https://doi.org/10.6084/m9.figshare.c.3825241
blq452	Embryo image capture and embryologists classifications	IX71	Olympus	blq452_processing	blq452.jpg	figshare	doi:10.6084/m9.figshare.c.3825241	https://doi.org/10.6084/m9.figshare.c.3825241	Image processing	Quantitative variables and classification of bovine blastocysts.xls	figshare	doi:10.6084/m9.figshare.c.3825241	https://doi.org/10.6084/m9.figshare.c.3825241
blq453	Embryo image capture and embryologists classifications	IX71	Olympus	blq453_processing	blq453.jpg	figshare	doi:10.6084/m9.figshare.c.3825241	https://doi.org/10.6084/m9.figshare.c.3825241	Image processing	Quantitative variables and classification of bovine blastocysts.xls	figshare	doi:10.6084/m9.figshare.c.3825241	https://doi.org/10.6084/m9.figshare.c.3825241
blq454	Embryo image capture and embryologists classifications	IX71	Olympus	blq454_processing	blq454.jpg	figshare	doi:10.6084/m9.figshare.c.3825241	https://doi.org/10.6084/m9.figshare.c.3825241	Image processing	Quantitative variables and classification of bovine blastocysts.xls	figshare	doi:10.6084/m9.figshare.c.3825241	https://doi.org/10.6084/m9.figshare.c.3825241
blq455	Embryo image capture and embryologists classifications	IX71	Olympus	blq455_processing	blq455.jpg	figshare	doi:10.6084/m9.figshare.c.3825241	https://doi.org/10.6084/m9.figshare.c.3825241	Image processing	Quantitative variables and classification of bovine blastocysts.xls	figshare	doi:10.6084/m9.figshare.c.3825241	https://doi.org/10.6084/m9.figshare.c.3825241
blq456	Embryo image capture and embryologists classifications	IX71	Olympus	blq456_processing	blq456.jpg	figshare	doi:10.6084/m9.figshare.c.3825241	https://doi.org/10.6084/m9.figshare.c.3825241	Image processing	Quantitative variables and classification of bovine blastocysts.xls	figshare	doi:10.6084/m9.figshare.c.3825241	https://doi.org/10.6084/m9.figshare.c.3825241
blq457	Embryo image capture and embryologists classifications	IX71	Olympus	blq457_processing	blq457.jpg	figshare	doi:10.6084/m9.figshare.c.3825241	https://doi.org/10.6084/m9.figshare.c.3825241	Image processing	Quantitative variables and classification of bovine blastocysts.xls	figshare	doi:10.6084/m9.figshare.c.3825241	https://doi.org/10.6084/m9.figshare.c.3825241
blq458	Embryo image capture and embryologists classifications	IX71	Olympus	blq458_processing	blq458.jpg	figshare	doi:10.6084/m9.figshare.c.3825241	https://doi.org/10.6084/m9.figshare.c.3825241	Image processing	Quantitative variables and classification of bovine blastocysts.xls	figshare	doi:10.6084/m9.figshare.c.3825241	https://doi.org/10.6084/m9.figshare.c.3825241
blq459	Embryo image capture and embryologists classifications	IX71	Olympus	blq459_processing	blq459.jpg	figshare	doi:10.6084/m9.figshare.c.3825241	https://doi.org/10.6084/m9.figshare.c.3825241	Image processing	Quantitative variables and classification of bovine blastocysts.xls	figshare	doi:10.6084/m9.figshare.c.3825241	https://doi.org/10.6084/m9.figshare.c.3825241
blq460	Embryo image capture and embryologists classifications	IX71	Olympus	blq460_processing	blq460.jpg	figshare	doi:10.6084/m9.figshare.c.3825241	https://doi.org/10.6084/m9.figshare.c.3825241	Image processing	Quantitative variables and classification of bovine blastocysts.xls	figshare	doi:10.6084/m9.figshare.c.3825241	https://doi.org/10.6084/m9.figshare.c.3825241
blq461	Embryo image capture and embryologists classifications	IX71	Olympus	blq461_processing	blq461.jpg	figshare	doi:10.6084/m9.figshare.c.3825241	https://doi.org/10.6084/m9.figshare.c.3825241	Image processing	Quantitative variables and classification of bovine blastocysts.xls	figshare	doi:10.6084/m9.figshare.c.3825241	https://doi.org/10.6084/m9.figshare.c.3825241
blq462	Embryo image capture and embryologists classifications	IX71	Olympus	blq462_processing	blq462.jpg	figshare	doi:10.6084/m9.figshare.c.3825241	https://doi.org/10.6084/m9.figshare.c.3825241	Image processing	Quantitative variables and classification of bovine blastocysts.xls	figshare	doi:10.6084/m9.figshare.c.3825241	https://doi.org/10.6084/m9.figshare.c.3825241
blq463	Embryo image capture and embryologists classifications	IX71	Olympus	blq463_processing	blq463.jpg	figshare	doi:10.6084/m9.figshare.c.3825241	https://doi.org/10.6084/m9.figshare.c.3825241	Image processing	Quantitative variables and classification of bovine blastocysts.xls	figshare	doi:10.6084/m9.figshare.c.3825241	https://doi.org/10.6084/m9.figshare.c.3825241
blq464	Embryo image capture and embryologists classifications	IX71	Olympus	blq464_processing	blq464.jpg	figshare	doi:10.6084/m9.figshare.c.3825241	https://doi.org/10.6084/m9.figshare.c.3825241	Image processing	Quantitative variables and classification of bovine blastocysts.xls	figshare	doi:10.6084/m9.figshare.c.3825241	https://doi.org/10.6084/m9.figshare.c.3825241
blq465	Embryo image capture and embryologists classifications	IX71	Olympus	blq465_processing	blq465.jpg	figshare	doi:10.6084/m9.figshare.c.3825241	https://doi.org/10.6084/m9.figshare.c.3825241	Image processing	Quantitative variables and classification of bovine blastocysts.xls	figshare	doi:10.6084/m9.figshare.c.3825241	https://doi.org/10.6084/m9.figshare.c.3825241
blq466	Embryo image capture and embryologists classifications	IX71	Olympus	blq466_processing	blq466.jpg	figshare	doi:10.6084/m9.figshare.c.3825241	https://doi.org/10.6084/m9.figshare.c.3825241	Image processing	Quantitative variables and classification of bovine blastocysts.xls	figshare	doi:10.6084/m9.figshare.c.3825241	https://doi.org/10.6084/m9.figshare.c.3825241
blq467	Embryo image capture and embryologists classifications	IX71	Olympus	blq467_processing	blq467.jpg	figshare	doi:10.6084/m9.figshare.c.3825241	https://doi.org/10.6084/m9.figshare.c.3825241	Image processing	Quantitative variables and classification of bovine blastocysts.xls	figshare	doi:10.6084/m9.figshare.c.3825241	https://doi.org/10.6084/m9.figshare.c.3825241
blq468	Embryo image capture and embryologists classifications	IX71	Olympus	blq468_processing	blq468.jpg	figshare	doi:10.6084/m9.figshare.c.3825241	https://doi.org/10.6084/m9.figshare.c.3825241	Image processing	Quantitative variables and classification of bovine blastocysts.xls	figshare	doi:10.6084/m9.figshare.c.3825241	https://doi.org/10.6084/m9.figshare.c.3825241
blq469	Embryo image capture and embryologists classifications	IX71	Olympus	blq469_processing	blq469.jpg	figshare	doi:10.6084/m9.figshare.c.3825241	https://doi.org/10.6084/m9.figshare.c.3825241	Image processing	Quantitative variables and classification of bovine blastocysts.xls	figshare	doi:10.6084/m9.figshare.c.3825241	https://doi.org/10.6084/m9.figshare.c.3825241
blq470	Embryo image capture and embryologists classifications	IX71	Olympus	blq470_processing	blq470.jpg	figshare	doi:10.6084/m9.figshare.c.3825241	https://doi.org/10.6084/m9.figshare.c.3825241	Image processing	Quantitative variables and classification of bovine blastocysts.xls	figshare	doi:10.6084/m9.figshare.c.3825241	https://doi.org/10.6084/m9.figshare.c.3825241
blq471	Embryo image capture and embryologists classifications	IX71	Olympus	blq471_processing	blq471.jpg	figshare	doi:10.6084/m9.figshare.c.3825241	https://doi.org/10.6084/m9.figshare.c.3825241	Image processing	Quantitative variables and classification of bovine blastocysts.xls	figshare	doi:10.6084/m9.figshare.c.3825241	https://doi.org/10.6084/m9.figshare.c.3825241
blq472	Embryo image capture and embryologists classifications	IX71	Olympus	blq472_processing	blq472.jpg	figshare	doi:10.6084/m9.figshare.c.3825241	https://doi.org/10.6084/m9.figshare.c.3825241	Image processing	Quantitative variables and classification of bovine blastocysts.xls	figshare	doi:10.6084/m9.figshare.c.3825241	https://doi.org/10.6084/m9.figshare.c.3825241
blq473	Embryo image capture and embryologists classifications	IX71	Olympus	blq473_processing	blq473.jpg	figshare	doi:10.6084/m9.figshare.c.3825241	https://doi.org/10.6084/m9.figshare.c.3825241	Image processing	Quantitative variables and classification of bovine blastocysts.xls	figshare	doi:10.6084/m9.figshare.c.3825241	https://doi.org/10.6084/m9.figshare.c.3825241
blq474	Embryo image capture and embryologists classifications	IX71	Olympus	blq474_processing	blq474.jpg	figshare	doi:10.6084/m9.figshare.c.3825241	https://doi.org/10.6084/m9.figshare.c.3825241	Image processing	Quantitative variables and classification of bovine blastocysts.xls	figshare	doi:10.6084/m9.figshare.c.3825241	https://doi.org/10.6084/m9.figshare.c.3825241
blq475	Embryo image capture and embryologists classifications	IX71	Olympus	blq475_processing	blq475.jpg	figshare	doi:10.6084/m9.figshare.c.3825241	https://doi.org/10.6084/m9.figshare.c.3825241	Image processing	Quantitative variables and classification of bovine blastocysts.xls	figshare	doi:10.6084/m9.figshare.c.3825241	https://doi.org/10.6084/m9.figshare.c.3825241
blq476	Embryo image capture and embryologists classifications	IX71	Olympus	blq476_processing	blq476.jpg	figshare	doi:10.6084/m9.figshare.c.3825241	https://doi.org/10.6084/m9.figshare.c.3825241	Image processing	Quantitative variables and classification of bovine blastocysts.xls	figshare	doi:10.6084/m9.figshare.c.3825241	https://doi.org/10.6084/m9.figshare.c.3825241
blq477	Embryo image capture and embryologists classifications	IX71	Olympus	blq477_processing	blq477.jpg	figshare	doi:10.6084/m9.figshare.c.3825241	https://doi.org/10.6084/m9.figshare.c.3825241	Image processing	Quantitative variables and classification of bovine blastocysts.xls	figshare	doi:10.6084/m9.figshare.c.3825241	https://doi.org/10.6084/m9.figshare.c.3825241
blq478	Embryo image capture and embryologists classifications	IX71	Olympus	blq478_processing	blq478.jpg	figshare	doi:10.6084/m9.figshare.c.3825241	https://doi.org/10.6084/m9.figshare.c.3825241	Image processing	Quantitative variables and classification of bovine blastocysts.xls	figshare	doi:10.6084/m9.figshare.c.3825241	https://doi.org/10.6084/m9.figshare.c.3825241
blq479	Embryo image capture and embryologists classifications	IX71	Olympus	blq479_processing	blq479.jpg	figshare	doi:10.6084/m9.figshare.c.3825241	https://doi.org/10.6084/m9.figshare.c.3825241	Image processing	Quantitative variables and classification of bovine blastocysts.xls	figshare	doi:10.6084/m9.figshare.c.3825241	https://doi.org/10.6084/m9.figshare.c.3825241
blq480	Embryo image capture and embryologists classifications	IX71	Olympus	blq480_processing	blq480.jpg	figshare	doi:10.6084/m9.figshare.c.3825241	https://doi.org/10.6084/m9.figshare.c.3825241	Image processing	Quantitative variables and classification of bovine blastocysts.xls	figshare	doi:10.6084/m9.figshare.c.3825241	https://doi.org/10.6084/m9.figshare.c.3825241
blq481	Embryo image capture and embryologists classifications	IX71	Olympus	blq481_processing	blq481.jpg	figshare	doi:10.6084/m9.figshare.c.3825241	https://doi.org/10.6084/m9.figshare.c.3825241	Image processing	Quantitative variables and classification of bovine blastocysts.xls	figshare	doi:10.6084/m9.figshare.c.3825241	https://doi.org/10.6084/m9.figshare.c.3825241
blq482	Embryo image capture and embryologists classifications	IX71	Olympus	blq482_processing	blq482.jpg	figshare	doi:10.6084/m9.figshare.c.3825241	https://doi.org/10.6084/m9.figshare.c.3825241	Image processing	Quantitative variables and classification of bovine blastocysts.xls	figshare	doi:10.6084/m9.figshare.c.3825241	https://doi.org/10.6084/m9.figshare.c.3825241
